# Supplementary material for: Genes in human obesity loci are causal obesity genes in C. elegans
Source: PLoS Genet. 2021 Sep 7;17(9):e1009736. doi: 10.1371/journal.pgen.1009736 (PMC8462697; doi:10.1371/journal.pgen.1009736)
Supplement: S1 Table — List of the 340 human genes associated with obesity traits extracted from 3 previous publications: 1) Mete Civelek, et. al, Am J Hum Genet., 2017 [56]; 2) Masato Akiyama, et.al, Nature Genetics, 2017 [57]; and 3) Audrey Chu, et.al, Nature Genetics, 2017 [58]. 207 of these human genes had C. elegans orthologs. Since there is often more than one C. elegans ortholog per human gene, 386 C. elegans orthologs were actually identified to correspond to the 207 human genes. However, only 293 C. elegans genes were screened because there weren’t available RNAi clones for 96 of the C, elegans orthologs. 14 obese, 2 generic lean, and 3 DIO-suppressor genes were identified and validated. (XLSX) [file pgen.1009736.s005.xlsx]

## Sheet: Supplemental Table S1
S1 Table
	Reference
	[1] Civelek M, Wu Y, Pan C, Raulerson CK, Ko A, He A, et al. Genetic Regulation of Adipose Gene Expression and Cardio-Metabolic Traits. Am J Hum Genet. 2017;100: 428–443. doi:10.1016/j.ajhg.2017.01.027
	[2] Akiyama M, Okada Y, Kanai M, Takahashi A, Momozawa Y, Ikeda M, et al. Genome-wide association study identifies 112 new loci for body mass index in the Japanese population. Nat Genet. 2017;49: 1458–1467. doi:10.1038/ng.3951
	[3] Chu AY, Deng X, Fisher VA, Drong A, Zhang Y, Feitosa MF, et al. Multiethnic genome-wide meta-analysis of ectopic fat depots identifies loci associated with adipocyte development and differentiation. Nat Genet. 2017;49: 125–130. doi:10.1038/ng.3738
	* ID number only relevant to this study
	** more unique C. elegans genes than human genes because some human genes have multiple C. elegans orthologs
						Ahringer RNAi location		Ahringer supplement RNAi location		Vidal RNAi location
Human GWAS Source	Human GWAS loci	Human Unique Loci ID number* (total = 340 )	C. elegans gene name	C. elegans locus ID	C. elegans Unique Gene ID Number*. (total unique genes = 386** )	Plate	Well	Plate	Well	Plate	Well	Primary hit? 0/1	Validated hit? 0/1	Sequence verified? Y/N	Regular Diet phenotype Lean/Fat	DIO suppressor? 0/1
Validated HC Hits
1	ACP2	2	pho-1	EGAP2.3	84	44	C5	N/A	N/A	N/A	N/A	1	1	Y	0	1
1	HSD17B12	143	let-767	C56G2.6	76	75	E7	N/A	N/A	N/A	N/A	1	1	Y	L	1
1	NT5C2	212	None	Y71H10B.1	360	180	A7	N/A	N/A	N/A	N/A	1	1	Y	L	1
1	ADAMTS9	3	gon-1	F25H8.3	132	108	G4	N/A	N/A	N/A	N/A	1	1	Y	F	N/A
1	NOTCH4	209	glp-1	F02A9.6	87	81	F1	N/A	N/A	N/A	N/A	1	1	Y	F	N/A
2	EYS	80	glp-1	F02A9.6	87	81	F1	N/A	N/A	N/A	N/A	1	1	Y	F	N/A
1	DHX33	63	let-355	T05E8.3	277	7	A5	N/A	N/A	N/A	N/A	1	1	Y	F	N/A
1	EIF6	73	eif-6	C47B2.5	71	23	D11	N/A	N/A	N/A	N/A	1	1	Y	F	N/A
1	GNL3	105	nst-1	K01C8.9	216	51	D8	N/A	N/A	N/A	N/A	1	1	Y	F	N/A
1	KAT8	154	mys-1	VC5.4	309	141	E5	N/A	N/A	N/A	N/A	1	1	Y	F	N/A
1	POLR1D	233	rpac-19	F58A4.9	199	82	F11	N/A	N/A	N/A	N/A	1	1	Y	F	N/A
1	PSMC3	241	rpt-5	F56H1.4	193	7	F7	N/A	N/A	N/A	N/A	1	1	Y	F	N/A
2	PUM2	245	puf-8	C30G12.7	54	49	C5	N/A	N/A	N/A	N/A	1	1	Y	F	N/A
2	PUM2	245	fbf-2	F21H12.5	123	46	C12	S013	C09	N/A	N/A	1	1	Y	F	N/A
2	RRP12	259	None	Y46E12BL.2	333	N/A	N/A	S012	D07	N/A	N/A	1	1	Y	F	N/A
2	TCF12	294	hlh-2	M05B5.5	251	11	B12	N/A	N/A	N/A	N/A	1	1	Y	F	N/A
2	TCF7L2	295	pop-1	W10C8.2	319	2	F10	N/A	N/A	14	C9	1	1	Y	F	N/A
2	ZFHX3	332	zfh-2	ZC123.3	369	1	E4	N/A	N/A	N/A	N/A	1	1	Y	F	N/A
Primary Hits that did not repeat in 6cm plates validation
1	FMO1	92	None	C46H11.2	70	6	A8	N/A	N/A	N/A	N/A	1	0	N, offtarget chp-1, did not follow up
1	HSPA1B	144	hsp-4	F43E2.8	165	49	D11	N/A	N/A	N/A	N/A	1	0	Y
1	MTCH2	195	mtch-1	F43E2.7	164	49	D10	N/A	N/A	N/A	N/A	1	0	Y
1	PCK1	221	pck-2	R11A5.4	267	12	E12	N/A	N/A	N/A	N/A	1	0	Y
2	EYS	80	mup-4	K07D8.1	231	78	A4	N/A	N/A	N/A	N/A	1	0	Y
1	NOTCH4	209	mup-4	K07D8.1	231	78	A4	N/A	N/A	N/A	N/A	1	0	Y
1	TAP2	291	haf-8	Y57G11C.1	352	118	D4	N/A	N/A	N/A	N/A	1	0	N, RNAi clone inaccurate, actually is mys-1
1	TMEM245	305	None	M01F1.4	247	69	B12	N/A	N/A	N/A	N/A	1	0	Y
1	ZNF142	334	hbl-1	F13D11.2	106	184	H2	N/A	N/A	N/A	N/A	1	0	Y
Non-hits
1	ABHD16A	1	None	F37A4.1	150	76	C2	N/A	N/A	N/A	N/A	0	N/A	N
1	ACP2	2	pho-5	B0361.7	8	77	F4	N/A	N/A	N/A	N/A	0	N/A	N
1	ACP2	2	pho-10	C05C10.1	24	55	C8	N/A	N/A	N/A	N/A	0	N/A	N
1	ACP2	2	pho-11	C05C10.4	25	55	C11	N/A	N/A	N/A	N/A	0	N/A	N
1	ACP2	2	None	C27A2.12	47	N/A	N/A	N/A	N/A	N/A	N/A	0	N/A	N
1	ACP2	2	pho-12	C27A2.4	48	43	H4	N/A	N/A	N/A	N/A	0	N/A	N
1	ACP2	2	pho-13	F07H5.9	90	52	F8	N/A	N/A	N/A	N/A	0	N/A	N
1	ACP2	2	acp-5	F13D11.1	105	184	H1	N/A	N/A	N/A	N/A	0	N/A	N
1	ACP2	2	acp-3	F14E5.3	111	51	F9	N/A	N/A	N/A	N/A	0	N/A	N
1	ACP2	2	acp-2	F14E5.4	112	51	F10	N/A	N/A	N/A	N/A	0	N/A	N
1	ACP2	2	acp-4	F14E5.6	113	N/A	N/A	N/A	N/A	N/A	N/A	0	N/A	N
1	ACP2	2	None	F26C11.1	133	55	C5	N/A	N/A	N/A	N/A	0	N/A	N
1	ACP2	2	pho-14	T13B5.3	285	34	A2	N/A	N/A	N/A	N/A	0	N/A	N
1	ACP2	2	pho-4	T16D1.2	288	44	C7	N/A	N/A	N/A	N/A	0	N/A	N
1	ACP2	2	acp-1	ZK563.6	382	181	A5	N/A	N/A	N/A	N/A	0	N/A	N
2	ADCY3	4	acy-2	C10F3.3	37	139	B7	N/A	N/A	N/A	N/A	0	N/A	N
2	ADCY3	4	acy-3	C44F1.5	66	69	F3	N/A	N/A	N/A	N/A	0	N/A	N
2	ADCY3	4	acy-4	T01C2.1	272	N/A	N/A	S035	B10	N/A	N/A	0	N/A	N
2	ADCY9	5	acy-1	F17C8.1	118	71	F7	N/A	N/A	N/A	N/A	0	N/A	N
1	AIF1	6	None	None	N/A	N/A	N/A	N/A	N/A	N/A	N/A	0	N/A	N
1	AK5	7	None	C29F7.3	52	197	C8	N/A	N/A	N/A	N/A	0	N/A	N
1	AK5	7	None	F13E6.2	108	192	G8	N/A	N/A	N/A	N/A	0	N/A	N
1	AK5	7	None	F38B2.4	155	193	G6	N/A	N/A	N/A	N/A	0	N/A	N
1	AK5	7	None	F40F8.1	157	57	F11	N/A	N/A	N/A	N/A	0	N/A	N
1	ALAS1	8	None	T25B9.1	299	110	G6	S026	B05	12	E8	0	N/A	N
2	ALDH2	9	alh-1	F54D8.3	187	72	G1	N/A	N/A	N/A	N/A	0	N/A	N
2	ALDH2	9	alh-2	K04F1.15	222	128	D5	N/A	N/A	N/A	N/A	0	N/A	N
1	ALKBH1	10	None	Y51H7C.5	340	N/A	N/A	N/A	N/A	N/A	N/A	0	N/A	N
1	AMIGO1	11	None	None	N/A	N/A	N/A	N/A	N/A	N/A	N/A	0	N/A	N
1	ARL3	12	arl-3	F19H8.3	121	64	A2	N/A	N/A	N/A	N/A	0	N/A	N
1	ASCC2	13	None	None	N/A	N/A	N/A	N/A	N/A	N/A	N/A	0	N/A	N
1	ATF6B	14	atf-6	F45E6.2	170	195	H5	N/A	N/A	N/A	N/A	0	N/A	N
1	ATRAID	15	None	None	N/A	N/A	N/A	N/A	N/A	N/A	N/A	0	N/A	N
3	ATXN1	16	None	K04F10.1	223	9	B11	N/A	N/A	N/A	N/A	0	N/A	N
1	ATXN2L	17	atx-2	D2045.1	81	84	D11	N/A	N/A	N/A	N/A	0	N/A	N
2	AUTS2	18	None	None	N/A	N/A	N/A	N/A	N/A	N/A	N/A	0	N/A	N
1	BAG6	19	None	None	N/A	N/A	N/A	N/A	N/A	N/A	N/A	0	N/A	N
1	BBS4	20	bbs-4	F58A4.14	198	N/A	N/A	S017	D06	N/A	N/A	0	N/A	N
2	BDNF	21	None	None	N/A	N/A	N/A	N/A	N/A	N/A	N/A	0	N/A	N
1	BORCS7	22	None	None	N/A	N/A	N/A	N/A	N/A	N/A	N/A	0	N/A	N
2	BPTF	23	nurf-1	F26H11.2	136	63	F4	N/A	N/A	N/A	N/A	0	N/A	N
2	BRINP3	24	None	None	N/A	N/A	N/A	N/A	N/A	N/A	N/A	0	N/A	N
1	BRMS1	25	None	None	N/A	N/A	N/A	N/A	N/A	N/A	N/A	0	N/A	N
2	BUB3	26	bub-3	Y54G9A.6	347	62	D9	N/A	N/A	N/A	N/A	0	N/A	N
2	C10orf32-ASMT	27	None	None	N/A	N/A	N/A	N/A	N/A	N/A	N/A	0	N/A	N
1	C1QTNF4	28	None	None	N/A	N/A	N/A	N/A	N/A	N/A	N/A	0	N/A	N
1	C6orf48	29	None	None	N/A	N/A	N/A	N/A	N/A	N/A	N/A	0	N/A	N
2	CACNB2	30	ccb-1	T28F2.5	306	3	B11	N/A	N/A	N/A	N/A	0	N/A	N
2	CACNB2	30	ccb-2	W10C8.1	318	2	F9	N/A	N/A	N/A	N/A	0	N/A	N
1	CADM2	31	rig-5	C36F7.4	59	N/A	N/A	N/A	N/A	N/A	N/A	0	N/A	N
1	CALCRL	32	pdfr-1	C13B9.4	39	76	B12	N/A	N/A	N/A	N/A	0	N/A	N
1	CALCRL	32	ZK643.3	ZK643.3	384	81	C3	N/A	N/A	N/A	N/A	0	N/A	N
2	CAMK1D	33	cmk-1	K07A9.2	230	94	D8	N/A	N/A	N/A	N/A	0	N/A	N
1	CASD1	34	None	None	N/A	N/A	N/A	N/A	N/A	N/A	N/A	0	N/A	N
1	CAST	35	None	None	N/A	N/A	N/A	N/A	N/A	N/A	N/A	0	N/A	N
2	CBLN4	36	None	None	N/A	N/A	N/A	N/A	N/A	N/A	N/A	0	N/A	N
1	CBX3	37	hpl-2	K01G5.2	217	N/A	N/A	N/A	N/A	N/A	N/A	0	N/A	N
1	CBX3	37	hpl-1	K08H2.6	237	196	H10	N/A	N/A	N/A	N/A	0	N/A	N
1	CCDC92	38	None	K01A2.10	214	31	G4	S013	A07	1	B5	0	N/A	N
2	CCK	39	None	None	N/A	N/A	N/A	N/A	N/A	N/A	N/A	0	N/A	N
2	CDC123	40	None	None	N/A	N/A	N/A	N/A	N/A	N/A	N/A	0	N/A	N
1	CDK2AP1	41	None	Y43F4B.10	330	N/A	N/A	S019	E02	N/A	N/A	0	N/A	N
2	CDKAL1	42	None	F25B5.5	128	74	F6	N/A	N/A	N/A	N/A	0	N/A	N
2	CDKAL1	42	None	Y92H12BL.1	367	N/A	N/A	N/A	N/A	N/A	N/A	0	N/A	N
2	CDKN2B-AS1	43	None	None	N/A	N/A	N/A	N/A	N/A	N/A	N/A	0	N/A	N
2	CEP120	44	None	None	N/A	N/A	N/A	N/A	N/A	N/A	N/A	0	N/A	N
1	CEP70	45	None	None	N/A	N/A	N/A	N/A	N/A	N/A	N/A	0	N/A	N
1	CETP	46	None	None	N/A	N/A	N/A	N/A	N/A	N/A	N/A	0	N/A	N
1	CLIC1	47	exl-1	F26H11.5	137	63	F7	N/A	N/A	N/A	N/A	0	N/A	N
1	CLIC1	47	exc-4	Y105E8A.22	320	N/A	N/A	N/A	N/A	N/A	N/A	0	N/A	N
1	CLIP1	48	clip-1	M01A8.2	246	81	H9	N/A	N/A	5	F1	0	N/A	N
1	CLSTN2	49	casy-1	B0034.3	2	46	A9	N/A	N/A	N/A	N/A	0	N/A	N
1	CLUAP1	50	dyf-3	C04C3.5	18	95	C4	N/A	N/A	N/A	N/A	0	N/A	N
1	CMPK1	51	None	C29F7.3	52	197	C8	N/A	N/A	N/A	N/A	0	N/A	N
1	CMPK1	51	None	F38B2.4	155	193	G6	N/A	N/A	N/A	N/A	0	N/A	N
1	CMPK1	51	None	F40F8.1	157	57	F11	N/A	N/A	N/A	N/A	0	N/A	N
1	COBLL1	52	None	None	N/A	N/A	N/A	N/A	N/A	N/A	N/A	0	N/A	N
1	COPZ2	53	copz-1	F59E10.3	205	57	C5	N/A	N/A	N/A	N/A	0	N/A	N
1	CPEB4	54	cpb-2	C30B5.3	53	46	E4	S009	A05	N/A	N/A	0	N/A	N
1	CPEB4	54	cpb-1	C40H1.1	61	82	A1	N/A	N/A	N/A	N/A	0	N/A	N
1	CPEB4	54	fog-1	Y54E10A.4	343	N/A	N/A	N/A	N/A	N/A	N/A	0	N/A	N
1	CPNE1	55	cpna-2	B0228.4	5	N/A	N/A	N/A	N/A	N/A	N/A	0	N/A	N
1	CPNE1	55	gem-4	T12A7.1	284	113	B7	N/A	N/A	N/A	N/A	0	N/A	N
1	CPNE1	55	nra-1	T28F3.1	307	121	A5	N/A	N/A	N/A	N/A	0	N/A	N
1	CRLS1	56	crls-1	F23H11.9	125	67	D7	N/A	N/A	N/A	N/A	0	N/A	N
1	CSNK2B	57	kin-10	T01G9.6	273	13	D4	N/A	N/A	N/A	N/A	0	N/A	N
1	CTDSP1	58	scpl-1	B0379.4	9	17	C6	N/A	N/A	N/A	N/A	0	N/A	N
2	CWC22	59	let-858	F33A8.1	146	57	E6	N/A	N/A	N/A	N/A	0	N/A	N
1	CYB561D1	60	None	None	N/A	N/A	N/A	N/A	N/A	N/A	N/A	0	N/A	N
1	CYP19A1	61	None	None	N/A	N/A	N/A	N/A	N/A	N/A	N/A	0	N/A	N
1	CYP27A1	62	None	ZK177.4	375	44	H6	N/A	N/A	N/A	N/A	0	N/A	N
1	CYP27A1	62	cyp-44A1	ZK177.5	376	44	H7	N/A	N/A	N/A	N/A	0	N/A	N
2	DMD	64	dys-1	F15D3.1	114	20	B12	N/A	N/A	N/A	N/A	0	N/A	N
2	DMRTA1	65	dmd-5	F10C1.5	96	45	E9	S014	D02	N/A	N/A	0	N/A	N
1	DNAJB4	66	dnj-13	F54D5.8	186	58	F4	N/A	N/A	N/A	N/A	0	N/A	N
2	DNAJC27	67	None	None	N/A	N/A	N/A	N/A	N/A	N/A	N/A	0	N/A	N
2	DUSP9	68	lip-1	C05B10.1	22	101	E8	N/A	N/A	N/A	N/A	0	N/A	N
2	DUSP9	68	F13D11.3	F13D11.3	107	184	H3	N/A	N/A	N/A	N/A	0	N/A	N
3	EBF1	69	unc-3	Y16B4A.1	322	199	E3	N/A	N/A	N/A	N/A	0	N/A	N
1	ECHDC1	70	None	C32E8.9	55	3	E5	N/A	N/A	N/A	N/A	0	N/A	N
1	EDEM2	71	None	C47E12.3	72	108	G10	N/A	N/A	N/A	N/A	0	N/A	N
1	EDEM2	71	None	F10C2.5	97	153	D7	N/A	N/A	N/A	N/A	0	N/A	N
1	EHBP1	72	ehbp-1	F25B3.1	127	147	H2	N/A	N/A	N/A	N/A	0	N/A	N
3	ENSA	74	ensa-1	K10C3.2	239	16	G3	N/A	N/A	N/A	N/A	0	N/A	N
1	EPB41L1	75	frm-1	ZK270.2	378	26	F8	N/A	N/A	11	F5	0	N/A	N
1	ERAP1	76	None	F49B2.6	180	25	G6	N/A	N/A	N/A	N/A	0	N/A	N
1	ERAP1	76	None	T07F10.1	279	N/A	N/A	N/A	N/A	N/A	N/A	0	N/A	N
2	EXOC6	77	sec-15	C28G1.3	49	190	A9	N/A	N/A	N/A	N/A	0	N/A	N
1	EYA1	78	eya-1	C49A1.4	73	25	E12	N/A	N/A	8	G10	0	N/A	N
1	EYA2	79	eya-1	C49A1.4	73	25	E12	N/A	N/A	8	G10	0	N/A	N
2	EYS	80	crb-1	F11C7.4	102	203	C9	N/A	N/A	N/A	N/A	0	N/A	N
2	EYS	80	agr-1	F41G3.12	161	47	H11	N/A	N/A	N/A	N/A	0	N/A	N
2	EYS	80	mua-3	K08E5.3	236	83	H9	N/A	N/A	N/A	N/A	0	N/A	N
2	EYS	80	lin-12	R107.8	262	81	E7	N/A	N/A	N/A	N/A	0	N/A	N
2	EYS	80	None	T19D12.6	291	N/A	N/A	N/A	N/A	N/A	N/A	0	N/A	N
2	EYS	80	fbn-1	ZK783.1	385	78	C3	N/A	N/A	N/A	N/A	0	N/A	N
2	FAIM2	81	xbx-6	F40F9.1	158	148	B8	N/A	N/A	N/A	N/A	0	N/A	N
2	FAIM2	81	tag-120	F40F9.2	159	148	B9	N/A	N/A	N/A	N/A	0	N/A	N
2	FAIM2	81	None	Y42H9AR.2	329	N/A	N/A	S025	G08	11	G6	0	N/A	N
1	FAM101B	82	None	None	N/A	N/A	N/A	N/A	N/A	N/A	N/A	0	N/A	N
2	FAM150B	83	None	None	N/A	N/A	N/A	N/A	N/A	N/A	N/A	0	N/A	N
2	FAM159B	84	None	None	N/A	N/A	N/A	N/A	N/A	N/A	N/A	0	N/A	N
1	FAM47E	85	None	None	N/A	N/A	N/A	N/A	N/A	N/A	N/A	0	N/A	N
2	FAM58A	86	ccnk-1	F43D2.1	162	N/A	N/A	N/A	N/A	N/A	N/A	0	N/A	N
2	FAM60A	87	None	None	N/A	N/A	N/A	N/A	N/A	N/A	N/A	0	N/A	N
1	FCER1A	88	None	None	N/A	N/A	N/A	N/A	N/A	N/A	N/A	0	N/A	N
2	FGFR2	89	egl-15	F58A3.2	197	193	C12	N/A	N/A	N/A	N/A	0	N/A	N
2	FGR	90	src-2	F49B2.5	179	25	G5	N/A	N/A	N/A	N/A	0	N/A	N
2	FGR	90	src-1	Y92H12A.1	366	N/A	N/A	N/A	N/A	N/A	N/A	0	N/A	N
2	FGR,IFI6	91	None	None	N/A	N/A	N/A	N/A	N/A	N/A	N/A	0	N/A	N
1	FMO1	92	None	C01H6.4	14	11	C5	N/A	N/A	N/A	N/A	0	N/A	N
1	FMO1	92	fmo-4	F53F4.5	184	156	H9	N/A	N/A	N/A	N/A	0	N/A	N
1	FMO1	92	fmo-5	H24K24.5	209	N/A	N/A	N/A	N/A	N/A	N/A	0	N/A	N
1	FMO1	92	fmo-1	K08C7.2	232	110	E11	N/A	N/A	N/A	N/A	0	N/A	N
1	FMO1	92	fmo-2	K08C7.5	233	110	F2	N/A	N/A	N/A	N/A	0	N/A	N
1	FMO1	92	fmo-3	Y39A1A.19	326	N/A	N/A	S017	D08	N/A	N/A	0	N/A	N
2	FNBP4	93	None	None	N/A	N/A	N/A	N/A	N/A	N/A	N/A	0	N/A	N
1	FOXO3	94	daf-16	R13H8.1	270	18	G12	N/A	N/A	N/A	N/A	0	N/A	N
2	FRAT2	95	None	None	N/A	N/A	N/A	N/A	N/A	N/A	N/A	0	N/A	N
2	FTO	96	None	None	N/A	N/A	N/A	N/A	N/A	N/A	N/A	0	N/A	N
3	FTO	96	None	None	N/A	N/A	N/A	N/A	N/A	N/A	N/A	0	N/A	N
1	FYCO1	97	rabn-5	F01F1.4	85	74	D3	N/A	N/A	N/A	N/A	0	N/A	N
1	FYCO1	97	eea-1	T10G3.5	281	N/A	N/A	N/A	N/A	N/A	N/A	0	N/A	N
2	GABRG1	98	ggr-1	C09G5.1	35	N/A	N/A	N/A	N/A	N/A	N/A	0	N/A	N
2	GABRG1	98	lgc-41	C39B10.2	60	N/A	N/A	N/A	N/A	N/A	N/A	0	N/A	N
2	GABRG1	98	lgc-43	C43F9.9	64	N/A	N/A	N/A	N/A	N/A	N/A	0	N/A	N
2	GABRG1	98	ggr-2	C45B2.4	68	N/A	N/A	N/A	N/A	N/A	N/A	0	N/A	N
2	GABRG1	98	lgc-48	C50B6.11	74	N/A	N/A	N/A	N/A	N/A	N/A	0	N/A	N
2	GABRG1	98	acc-2	C53D6.3	75	N/A	N/A	N/A	N/A	N/A	N/A	0	N/A	N
2	GABRG1	98	lgc-36	F07B10.5	89	N/A	N/A	N/A	N/A	N/A	N/A	0	N/A	N
2	GABRG1	98	ggr-3	F09C12.1	94	N/A	N/A	N/A	N/A	N/A	N/A	0	N/A	N
2	GABRG1	98	lgc-39	F09G2.5	95	N/A	N/A	N/A	N/A	N/A	N/A	0	N/A	N
2	GABRG1	98	lgc-51	F12B6.3	103	N/A	N/A	N/A	N/A	N/A	N/A	0	N/A	N
2	GABRG1	98	lgc-44	F46F3.2	173	N/A	N/A	N/A	N/A	N/A	N/A	0	N/A	N
2	GABRG1	98	lgc-47	F47A4.1	174	N/A	N/A	N/A	N/A	N/A	N/A	0	N/A	N
2	GABRG1	98	acc-3	F55D10.5	189	N/A	N/A	N/A	N/A	N/A	N/A	0	N/A	N
2	GABRG1	98	acc-1	F58G6.4	202	N/A	N/A	N/A	N/A	N/A	N/A	0	N/A	N
2	GABRG1	98	exp-1	H35N03.1	211	N/A	N/A	N/A	N/A	N/A	N/A	0	N/A	N
2	GABRG1	98	mod-1	K06C4.6	229	N/A	N/A	N/A	N/A	N/A	N/A	0	N/A	N
2	GABRG1	98	lgc-49	K10D6.1	241	N/A	N/A	N/A	N/A	N/A	N/A	0	N/A	N
2	GABRG1	98	lgc-54	T15B7.16	287	N/A	N/A	N/A	N/A	N/A	N/A	0	N/A	N
2	GABRG1	98	lgc-50	T20B12.9	292	N/A	N/A	N/A	N/A	N/A	N/A	0	N/A	N
2	GABRG1	98	lgc-53	T21F2.1	294	N/A	N/A	N/A	N/A	N/A	N/A	0	N/A	N
2	GABRG1	98	lgc-40	T24D8.1	298	N/A	N/A	N/A	N/A	N/A	N/A	0	N/A	N
2	GABRG1	98	acc-4	T27E9.9	302	N/A	N/A	N/A	N/A	N/A	N/A	0	N/A	N
2	GABRG1	98	lgc-55	Y113G7A.5	321	N/A	N/A	N/A	N/A	N/A	N/A	0	N/A	N
2	GABRG1	98	lgc-42	Y39A3B.2	327	N/A	N/A	N/A	N/A	N/A	N/A	0	N/A	N
2	GABRG1	98	lgc-35	Y46G5A.26	334	N/A	N/A	N/A	N/A	N/A	N/A	0	N/A	N
2	GABRG1	98	lgc-46	Y71D11A.5	359	N/A	N/A	N/A	N/A	N/A	N/A	0	N/A	N
2	GABRG1	98	lgc-52	Y73F8A.2	363	N/A	N/A	N/A	N/A	N/A	N/A	0	N/A	N
2	GABRG1	98	lgc-37	ZC482.5	371	87	F9	N/A	N/A	N/A	N/A	0	N/A	N
1	GALNT10	99	gly-10	Y45F10D.3	332	117	C8	N/A	N/A	N/A	N/A	0	N/A	N
2	GAPVD1	100	rme-6	F49E7.1	182	177	B7	N/A	N/A	N/A	N/A	0	N/A	N
1	GCLC	101	gcs-1	F37B12.2	153	53	B6	N/A	N/A	N/A	N/A	0	N/A	N
1	GIPC2	102	gipc-1	C35D10.2	58	72	A9	N/A	N/A	N/A	N/A	0	N/A	N
1	GIPC2	102	gipc-2	F44D12.4	167	108	H10	S029	C04	N/A	N/A	0	N/A	N
2	GIPR	103	pdfr-1	C13B9.4	39	76	B12	N/A	N/A	N/A	N/A	0	N/A	N
1	GLIPR2	104	None	C07A4.2	30	N/A	N/A	N/A	N/A	N/A	N/A	0	N/A	N
1	GLIPR2	104	None	C07A4.3	31	192	A10	N/A	N/A	N/A	N/A	0	N/A	N
1	GLIPR2	104	None	D2062.1	82	N/A	N/A	N/A	N/A	N/A	N/A	0	N/A	N
1	GLIPR2	104	None	F09B9.5	93	N/A	N/A	N/A	N/A	N/A	N/A	0	N/A	N
1	GLIPR2	104	None	F57B7.2	194	152	B9	N/A	N/A	N/A	N/A	0	N/A	N
2	GNPDA2	106	None	T03F6.3	276	88	F2	N/A	N/A	N/A	N/A	0	N/A	N
2	GON4L	107	gon-4	K04D7.5	221	109	F6	N/A	N/A	N/A	N/A	0	N/A	N
2	GP2	108	None	None	N/A	N/A	N/A	N/A	N/A	N/A	N/A	0	N/A	N
1	GPANK1	109	None	ZK1320.7	374	54	G4	S012	F11	N/A	N/A	0	N/A	N
1	GPC6	110	None	C03H12.1	17	200	G11	N/A	N/A	N/A	N/A	0	N/A	N
1	GPC6	110	gpn-1	F59D12.4	204	200	G9	N/A	N/A	N/A	N/A	0	N/A	N
2	GPR101	111	npr-8	C56G3.1	77	N/A	N/A	N/A	N/A	N/A	N/A	0	N/A	N
2	GPR101	111	None	F59D12.1	203	N/A	N/A	N/A	N/A	N/A	N/A	0	N/A	N
2	GPR139	112	None	B0334.6	7	58	D11	S010	F07	10	B10	0	N/A	N
2	GPR26	113	None	None	N/A	N/A	N/A	N/A	N/A	N/A	N/A	0	N/A	N
1	GPRC5B	114	None	None	N/A	N/A	N/A	N/A	N/A	N/A	N/A	0	N/A	N
3	GRAMD3	115	None	ZC328.3	370	N/A	N/A	N/A	N/A	N/A	N/A	0	N/A	N
1	GRB14	116	mig-10	F10E9.6	98	79	G5	N/A	N/A	N/A	N/A	0	N/A	N
2	GRM4	117	mgl-2	F45H11.4	171	17	H4	N/A	N/A	N/A	N/A	0	N/A	N
2	GRM4	117	mgl-3	Y4C6A.2	338	N/A	N/A	N/A	N/A	N/A	N/A	0	N/A	N
2	GRM4	117	mgl-1	ZC506.4	372	191	G3	N/A	N/A	N/A	N/A	0	N/A	N
3	GSDMB	118	None	None	N/A	N/A	N/A	N/A	N/A	N/A	N/A	0	N/A	N
1	GSTM3	119	gst-16	F37B1.5	152	62	C8	N/A	N/A	N/A	N/A	0	N/A	N
1	GSTM3	119	gst-25	F37F2.3	154	1	H12	N/A	N/A	N/A	N/A	0	N/A	N
1	GSTM3	119	gst-1	R107.7	261	81	E6	N/A	N/A	N/A	N/A	0	N/A	N
1	GSTM3	119	gst-41	R13D7.7	269	N/A	N/A	N/A	N/A	N/A	N/A	0	N/A	N
1	GSTM3	119	gst-23	T28A11.11	303	132	G2	S040	H03	N/A	N/A	0	N/A	N
2	HERC4	120	herc-1	Y48G8AL.1	336	N/A	N/A	N/A	N/A	N/A	N/A	0	N/A	N
1	HERPUD1	121	tag-353	F25D7.2	129	17	H6	N/A	N/A	N/A	N/A	0	N/A	N
2	HHEX	122	pha-2	M6.3	254	176	D10	S045	G08	N/A	N/A	0	N/A	N
2	HHEX	122	ceh-45	ZK993.1	386	N/A	N/A	N/A	N/A	N/A	N/A	0	N/A	N
2	HIF1AN	123	jmjd-5	C06H2.3	28	151	E4	N/A	N/A	N/A	N/A	0	N/A	N
1	HIRIP3	124	None	None	N/A	N/A	N/A	N/A	N/A	N/A	N/A	0	N/A	N
1	HLA-B	125	None	None	N/A	N/A	N/A	N/A	N/A	N/A	N/A	0	N/A	N
1	HLA-DMA	126	None	None	N/A	N/A	N/A	N/A	N/A	N/A	N/A	0	N/A	N
1	HLA-DOB	127	None	None	N/A	N/A	N/A	N/A	N/A	N/A	N/A	0	N/A	N
2	HLA-DRA	128	None	None	N/A	N/A	N/A	N/A	N/A	N/A	N/A	0	N/A	N
2	HLA-DRB5	129	None	None	N/A	N/A	N/A	N/A	N/A	N/A	N/A	0	N/A	N
2	HMGA1	130	None	None	N/A	N/A	N/A	N/A	N/A	N/A	N/A	0	N/A	N
1	HMGCR	131	hmgr-1	F08F8.2	91	77	G6	N/A	N/A	N/A	N/A	0	N/A	N
2	HNF4G	132	nhr-35	C07A12.3	29	182	H7	N/A	N/A	N/A	N/A	0	N/A	N
2	HNF4G	132	nhr-64	C45E1.1	69	2	G7	N/A	N/A	N/A	N/A	0	N/A	N
2	HNF4G	132	nhr-49	K10C3.6	240	16	G7	N/A	N/A	N/A	N/A	0	N/A	N
2	HNF4G	132	nhr-14	T01B10.4	271	189	D11	N/A	N/A	N/A	N/A	0	N/A	N
2	HNF4G	132	nhr-69	T23H4.2	297	16	G9	N/A	N/A	N/A	N/A	0	N/A	N
2	HNRNPLL	133	None	C44B7.2	65	48	B3	N/A	N/A	19	A4	0	N/A	N
1	HOXA5	134	lin-39	C07H6.7	32	78	A11	N/A	N/A	N/A	N/A	0	N/A	N
1	HOXA5	134	mab-5	C08C3.3	33	78	E5	N/A	N/A	N/A	N/A	0	N/A	N
1	HOXA6	135	lin-39	C07H6.7	32	78	A11	N/A	N/A	N/A	N/A	0	N/A	N
1	HOXA6	135	mab-5	C08C3.3	33	78	E5	N/A	N/A	N/A	N/A	0	N/A	N
1	HOXA6	135	ceh-16	C13G5.1	40	80	D11	N/A	N/A	N/A	N/A	0	N/A	N
1	HOXB2	136	vab-7	M142.4	252	N/A	N/A	N/A	N/A	N/A	N/A	0	N/A	N
1	HOXB2	136	ceh-13	R13A5.5	268	78	B3	N/A	N/A	N/A	N/A	0	N/A	N
1	HOXB3	137	mab-5	C08C3.3	33	78	E5	N/A	N/A	N/A	N/A	0	N/A	N
1	HOXB3	137	vab-7	M142.4	252	N/A	N/A	N/A	N/A	N/A	N/A	0	N/A	N
1	HOXB3	137	ceh-13	R13A5.5	268	78	B3	N/A	N/A	N/A	N/A	0	N/A	N
1	HOXB4	138	lin-39	C07H6.7	32	78	A11	N/A	N/A	N/A	N/A	0	N/A	N
1	HOXB4	138	mab-5	C08C3.3	33	78	E5	N/A	N/A	N/A	N/A	0	N/A	N
1	HOXB4	138	ceh-16	C13G5.1	40	80	D11	N/A	N/A	N/A	N/A	0	N/A	N
1	HOXB4	138	vab-15	R07B1.1	258	N/A	N/A	N/A	N/A	N/A	N/A	0	N/A	N
1	HOXB5	139	lin-39	C07H6.7	32	78	A11	N/A	N/A	N/A	N/A	0	N/A	N
1	HOXB5	139	mab-5	C08C3.3	33	78	E5	N/A	N/A	N/A	N/A	0	N/A	N
1	HOXC4	140	lin-39	C07H6.7	32	78	A11	N/A	N/A	N/A	N/A	0	N/A	N
1	HOXC4	140	mab-5	C08C3.3	33	78	E5	N/A	N/A	N/A	N/A	0	N/A	N
1	HOXC4	140	ceh-16	C13G5.1	40	80	D11	N/A	N/A	N/A	N/A	0	N/A	N
1	HOXC8	141	mab-5	C08C3.3	33	78	E5	N/A	N/A	N/A	N/A	0	N/A	N
2	HSD17B10	142	ard-1	F01G4.2	86	111	G4	N/A	N/A	N/A	N/A	0	N/A	N
1	HSD17B12	143	dhs-27	C04F6.5	19	N/A	N/A	N/A	N/A	N/A	N/A	0	N/A	N
1	HSD17B12	143	stdh-1	C06B3.4	26	157	G2	N/A	N/A	N/A	N/A	0	N/A	N
1	HSD17B12	143	stdh-3	C06B3.5	27	157	G3	N/A	N/A	N/A	N/A	0	N/A	N
1	HSD17B12	143	stdh-2	F11A5.12	99	164	D4	N/A	N/A	N/A	N/A	0	N/A	N
1	HSD17B12	143	stdh-4	F25G6.5	130	145	E8	N/A	N/A	N/A	N/A	0	N/A	N
1	HSD17B12	143	dhs-5	F56D1.5	191	N/A	N/A	N/A	N/A	N/A	N/A	0	N/A	N
1	HSPA1B	144	hsp-70	C12C8.1	38	15	E4	N/A	N/A	N/A	N/A	0	N/A	N
1	HSPA1B	144	hsp-3	C15H9.6	44	185	D3	N/A	N/A	N/A	N/A	0	N/A	N
1	HSPA1B	144	hsp-1	F26D10.3	134	120	H9	N/A	N/A	N/A	N/A	0	N/A	N
1	HSPA1B	144	None	F44E5.4	168	59	A9	N/A	N/A	N/A	N/A	0	N/A	N
1	HSPA1B	144	None	F44E5.5	169	59	A10	N/A	N/A	N/A	N/A	0	N/A	N
2	HUWE1	145	eel-1	Y67D8C.5	356	N/A	N/A	N/A	N/A	N/A	N/A	0	N/A	N
2	IGF2BP2	146	zbp-1	M88.5	255	71	B12	N/A	N/A	N/A	N/A	0	N/A	N
2	IL13RA1	147	None	None	N/A	N/A	N/A	N/A	N/A	N/A	N/A	0	N/A	N
2	IL27	148	None	None	N/A	N/A	N/A	N/A	N/A	N/A	N/A	0	N/A	N
1	INO80E	149	None	None	N/A	N/A	N/A	N/A	N/A	N/A	N/A	0	N/A	N
1	ITGAM	150	None	None	N/A	N/A	N/A	N/A	N/A	N/A	N/A	0	N/A	N
1	ITIH4	151	None	None	N/A	N/A	N/A	N/A	N/A	N/A	N/A	0	N/A	N
2	JADE2	152	phf-15	Y53G8AR.2	342	N/A	N/A	N/A	N/A	N/A	N/A	0	N/A	N
1	JUND	153	None	None	N/A	N/A	N/A	N/A	N/A	N/A	N/A	0	N/A	N
1	KAT8	154	mys-2	K03D10.3	220	25	D9	N/A	N/A	N/A	N/A	0	N/A	N
2	KCNQ1	155	kqt-3	Y54G9A.3	346	62	D6	N/A	N/A	N/A	N/A	0	N/A	N
2	KIAA1429	156	None	None	N/A	N/A	N/A	N/A	N/A	N/A	N/A	0	N/A	N
1	KIAA1683	157	None	None	N/A	N/A	N/A	N/A	N/A	N/A	N/A	0	N/A	N
1	KLHL31	158	None	None	N/A	N/A	N/A	N/A	N/A	N/A	N/A	0	N/A	N
1	KNOP1	159	None	None	N/A	N/A	N/A	N/A	N/A	N/A	N/A	0	N/A	N
1	LILRB5	160	None	None	N/A	N/A	N/A	N/A	N/A	N/A	N/A	0	N/A	N
1	LIN7C	161	lin-7	Y54G11A.10	345	63	E5	N/A	N/A	N/A	N/A	0	N/A	N
2	LINC00461	162	None	None	N/A	N/A	N/A	N/A	N/A	N/A	N/A	0	N/A	N
2	LINC00558	163	None	None	N/A	N/A	N/A	N/A	N/A	N/A	N/A	0	N/A	N
2	LINC01065	164	None	None	N/A	N/A	N/A	N/A	N/A	N/A	N/A	0	N/A	N
2	LINC01111	165	None	None	N/A	N/A	N/A	N/A	N/A	N/A	N/A	0	N/A	N
2	LINC01122	166	None	None	N/A	N/A	N/A	N/A	N/A	N/A	N/A	0	N/A	N
2	LINC01289	167	None	None	N/A	N/A	N/A	N/A	N/A	N/A	N/A	0	N/A	N
2	LINC01392	168	None	None	N/A	N/A	N/A	N/A	N/A	N/A	N/A	0	N/A	N
2	LINC01441	169	None	None	N/A	N/A	N/A	N/A	N/A	N/A	N/A	0	N/A	N
1	LLGL1	170	lgl-1	F56F10.4	192	176	G9	N/A	N/A	N/A	N/A	0	N/A	N
2	LMO1	171	None	C26C6.6	46	11	H12	N/A	N/A	N/A	N/A	0	N/A	N
2	LMO1	171	ttx-3	C40H5.5	62	194	F1	N/A	N/A	N/A	N/A	0	N/A	N
2	LMO1	171	None	Y65B4A.7	355	N/A	N/A	N/A	N/A	N/A	N/A	0	N/A	N
2	LOC101927421	172	None	None	N/A	N/A	N/A	N/A	N/A	N/A	N/A	0	N/A	N
2	LOC101928435	173	None	None	N/A	N/A	N/A	N/A	N/A	N/A	N/A	0	N/A	N
2	LOC101928778	174	None	None	N/A	N/A	N/A	N/A	N/A	N/A	N/A	0	N/A	N
2	LOC101929596	175	None	None	N/A	N/A	N/A	N/A	N/A	N/A	N/A	0	N/A	N
2	LOC102724612	176	None	None	N/A	N/A	N/A	N/A	N/A	N/A	N/A	0	N/A	N
2	LOC400867	177	None	None	N/A	N/A	N/A	N/A	N/A	N/A	N/A	0	N/A	N
2	LRP1B	178	None	F14B4.1	110	N/A	N/A	N/A	N/A	N/A	N/A	0	N/A	N
2	LRP1B	178	lrp-1	F29D11.1	142	12	B5	N/A	N/A	N/A	N/A	0	N/A	N
2	LRP1B	178	lrp-2	T21E3.3	293	3	H5	N/A	N/A	N/A	N/A	0	N/A	N
1	LSM14A	179	car-1	Y18D10A.17	323	23	C7	N/A	N/A	N/A	N/A	0	N/A	N
1	LY75	180	clec-51	B0218.6	3	104	F2	N/A	N/A	N/A	N/A	0	N/A	N
1	LY75	180	clec-52	B0218.8	4	104	F4	N/A	N/A	N/A	N/A	0	N/A	N
1	LY75	180	clec-48	C14A6.1	41	168	G9	N/A	N/A	N/A	N/A	0	N/A	N
1	LY75	180	clec-148	F40G9.10	160	66	D11	N/A	N/A	N/A	N/A	0	N/A	N
1	LY75	180	clec-53	T03F1.10	275	3	F10	N/A	N/A	N/A	N/A	0	N/A	N
1	LY75	180	clec-49	W04E12.6	313	172	C7	N/A	N/A	N/A	N/A	0	N/A	N
1	LY75	180	clec-50	W04E12.8	314	172	C9	S044	E07	N/A	N/A	0	N/A	N
3	LY86	181	None	None	N/A	N/A	N/A	N/A	N/A	N/A	N/A	0	N/A	N
3	LYPLAL1	182	ath-1	K04G2.5	226	13	A1	N/A	N/A	N/A	N/A	0	N/A	N
1	MAP2K5	183	None	None	N/A	N/A	N/A	N/A	N/A	N/A	N/A	0	N/A	N
2	MAP3K12	184	dlk-1	F33E2.2	147	22	E11	N/A	N/A	N/A	N/A	0	N/A	N
2	MAPKAP1	185	sinh-1	Y57A10A.20	351	N/A	N/A	N/A	N/A	N/A	N/A	0	N/A	N
2	MAPKAPK5-AS1	186	None	None	N/A	N/A	N/A	N/A	N/A	N/A	N/A	0	N/A	N
2	MC4R	187	None	None	N/A	N/A	N/A	N/A	N/A	N/A	N/A	0	N/A	N
1	MDH1	188	mdh-1	F46E10.10	172	140	C3	N/A	N/A	N/A	N/A	0	N/A	N
1	MEGF9	189	None	VC5.2	308	141	E3	N/A	N/A	N/A	N/A	0	N/A	N
1	METTL18	190	None	K01A11.2	213	69	A10	N/A	N/A	N/A	N/A	0	N/A	N
2	MIR5694	191	None	None	N/A	N/A	N/A	N/A	N/A	N/A	N/A	0	N/A	N
1	MLL5	192	None	None	N/A	N/A	N/A	N/A	N/A	N/A	N/A	0	N/A	N
1	MRGPRF	193	None	None	N/A	N/A	N/A	N/A	N/A	N/A	N/A	0	N/A	N
1	MRPL54	194	mrpl-54	F25H5.6	131	15	C7	N/A	N/A	N/A	N/A	0	N/A	N
1	MTIF3	196	None	None	N/A	N/A	N/A	N/A	N/A	N/A	N/A	0	N/A	N
1	MXD3	197	mdl-1	R03E9.1	256	186	D6	N/A	N/A	N/A	N/A	0	N/A	N
1	MYO9A	198	hum-7	F56A6.2	190	1	D7	N/A	N/A	N/A	N/A	0	N/A	N
1	NAAA	199	asah-1	K11D2.2	242	22	D9	N/A	N/A	N/A	N/A	0	N/A	N
1	NAAA	199	None	Y55D5A.3	348	N/A	N/A	N/A	N/A	N/A	N/A	0	N/A	N
1	NCOA1	200	None	None	N/A	N/A	N/A	N/A	N/A	N/A	N/A	0	N/A	N
1	NEK4	201	None	None	N/A	N/A	N/A	N/A	N/A	N/A	N/A	0	N/A	N
1	NEO1	202	unc-40	T19B4.7	290	7	E12	N/A	N/A	N/A	N/A	0	N/A	N
1	NFATC2IP	203	None	None	N/A	N/A	N/A	N/A	N/A	N/A	N/A	0	N/A	N
2	NID2	204	nid-1	F54F3.1	188	155	E3	N/A	N/A	N/A	N/A	0	N/A	N
1	NIPSNAP1	205	None	K02D10.1	218	80	H3	N/A	N/A	N/A	N/A	0	N/A	N
1	NISCH	206	None	F13E9.1	109	111	A7	N/A	N/A	N/A	N/A	0	N/A	N
1	NLRC3	207	None	None	N/A	N/A	N/A	N/A	N/A	N/A	N/A	0	N/A	N
1	NLRP1	208	None	None	N/A	N/A	N/A	N/A	N/A	N/A	N/A	0	N/A	N
1	NOTCH4	209	crb-1	F11C7.4	102	203	C9	N/A	N/A	N/A	N/A	0	N/A	N
1	NOTCH4	209	clec-78	F47C12.2	175	N/A	N/A	N/A	N/A	N/A	N/A	0	N/A	N
1	NOTCH4	209	mua-3	K08E5.3	236	83	H9	N/A	N/A	N/A	N/A	0	N/A	N
1	NOTCH4	209	lin-12	R107.8	262	81	E7	N/A	N/A	N/A	N/A	0	N/A	N
1	NOTCH4	209	fbn-1	ZK783.1	385	78	C3	N/A	N/A	N/A	N/A	0	N/A	N
1	NRBP1	210	hpo-11	H37N21.1	212	11	B2	N/A	N/A	N/A	N/A	0	N/A	N
2	NRXN1	211	nrx-1	C29A12.4	51	150	H7	S035	D02	N/A	N/A	0	N/A	N
2	NRXN1	211	itx-1	W03D8.6	311	2	F4	N/A	N/A	N/A	N/A	0	N/A	N
1	NT5DC2	213	None	None	N/A	N/A	N/A	N/A	N/A	N/A	N/A	0	N/A	N
2	NTRK2	214	cam-1	C01G6.8	13	N/A	N/A	N/A	N/A	N/A	N/A	0	N/A	N
2	NTRK2	214	ddr-1	C25F6.4	45	N/A	N/A	N/A	N/A	N/A	N/A	0	N/A	N
2	NTRK2	214	trk-1	D1073.1	80	190	B9	N/A	N/A	N/A	N/A	0	N/A	N
1	NUP88	215	None	None	N/A	N/A	N/A	N/A	N/A	N/A	N/A	0	N/A	N
2	NUPR1	216	None	None	N/A	N/A	N/A	N/A	N/A	N/A	N/A	0	N/A	N
2	NUTM2F	217	None	None	N/A	N/A	N/A	N/A	N/A	N/A	N/A	0	N/A	N
1	PACS1	218	tag-232	T18H9.7	289	147	A12	N/A	N/A	N/A	N/A	0	N/A	N
2	PAX2	219	egl-38	C04G2.7	20	109	C2	N/A	N/A	N/A	N/A	0	N/A	N
2	PAX2	219	npax-2	F48B9.5	177	N/A	N/A	N/A	N/A	N/A	N/A	0	N/A	N
2	PAX2	219	pax-2	K06B9.5	228	96	F8	N/A	N/A	N/A	N/A	0	N/A	N
1	PBX2	220	ceh-40	F17A2.5	117	195	E8	N/A	N/A	N/A	N/A	0	N/A	N
1	PBX2	220	ceh-60	F22A3.5	124	186	A10	N/A	N/A	N/A	N/A	0	N/A	N
1	PBX2	220	ceh-20	F31E3.1	143	76	G4	N/A	N/A	N/A	N/A	0	N/A	N
1	PCK1	221	pck-3	H04M03.1	206	100	B6	N/A	N/A	N/A	N/A	0	N/A	N
1	PCK1	221	pck-1	W05G11.6	315	66	A11	N/A	N/A	N/A	N/A	0	N/A	N
2	PCSK1	222	kpc-1	F11A6.1	100	20	E2	N/A	N/A	N/A	N/A	0	N/A	N
2	PCSK1	222	bli-4	K04F10.4	224	9	C2	N/A	N/A	N/A	N/A	0	N/A	N
1	PDZK1IP1	223	None	None	N/A	N/A	N/A	N/A	N/A	N/A	N/A	0	N/A	N
1	PEMT	224	None	None	N/A	N/A	N/A	N/A	N/A	N/A	N/A	0	N/A	N
1	PEPD	225	None	K12C11.1	245	1	H6	N/A	N/A	N/A	N/A	0	N/A	N
1	PEPD	225	None	R119.2	264	1	C5	N/A	N/A	N/A	N/A	0	N/A	N
1	PEPD	225	pqn-59	R119.4	265	N/A	N/A	N/A	N/A	N/A	N/A	0	N/A	N
1	PEX6	226	prx-6	F39G3.7	156	136	C12	N/A	N/A	N/A	N/A	0	N/A	N
1	PGPEP1	227	None	F16H6.7	115	169	A3	N/A	N/A	N/A	N/A	0	N/A	N
1	PGPEP1	227	None	F35F10.6	148	N/A	N/A	N/A	N/A	N/A	N/A	0	N/A	N
1	PGPEP1	227	None	M04C9.1	248	15	E7	N/A	N/A	N/A	N/A	0	N/A	N
1	PGPEP1	227	None	M04C9.2	249	15	E8	N/A	N/A	N/A	N/A	0	N/A	N
1	PGPEP1	227	None	M04C9.3	250	15	E9	N/A	N/A	N/A	N/A	0	N/A	N
1	PLA2R1	228	clec-51	B0218.6	3	104	F2	N/A	N/A	N/A	N/A	0	N/A	N
1	PLA2R1	228	clec-52	B0218.8	4	104	F4	N/A	N/A	N/A	N/A	0	N/A	N
1	PLA2R1	228	clec-48	C14A6.1	41	168	G9	N/A	N/A	N/A	N/A	0	N/A	N
1	PLA2R1	228	clec-148	F40G9.10	160	66	D11	N/A	N/A	N/A	N/A	0	N/A	N
1	PLA2R1	228	clec-53	T03F1.10	275	3	F10	N/A	N/A	N/A	N/A	0	N/A	N
1	PLA2R1	228	clec-49	W04E12.6	313	172	C7	N/A	N/A	N/A	N/A	0	N/A	N
1	PLA2R1	228	clec-50	W04E12.8	314	172	C9	S044	E07	N/A	N/A	0	N/A	N
1	PLCD4	229	plc-4	R05G6.8	257	103	C1	N/A	N/A	N/A	N/A	0	N/A	N
2	PMAIP1	230	None	None	N/A	N/A	N/A	N/A	N/A	N/A	N/A	0	N/A	N
1	PNPO	231	None	F57B9.1	195	76	F6	N/A	N/A	N/A	N/A	0	N/A	N
2	POC5	232	None	None	N/A	N/A	N/A	N/A	N/A	N/A	N/A	0	N/A	N
1	PPM1M	234	None	C42C1.2	63	114	B6	N/A	N/A	N/A	N/A	0	N/A	N
2	PRDM6	235	None	F47E1.3	176	190	D6	N/A	N/A	N/A	N/A	0	N/A	N
2	PRKD3	236	dkf-2	T25E12.4	300	165	H2	N/A	N/A	N/A	N/A	0	N/A	N
2	PRKD3	236	dkf-1	W09C5.5	317	24	G4	S004	H09	9	D3	0	N/A	N
1	PROCR	237	None	None	N/A	N/A	N/A	N/A	N/A	N/A	N/A	0	N/A	N
1	PRRC2A	238	None	F52G3.1	183	202	E4	N/A	N/A	N/A	N/A	0	N/A	N
1	PRRX1	239	ceh-17	D1007.1	78	N/A	N/A	N/A	N/A	N/A	N/A	0	N/A	N
1	PRRX1	239	unc-42	F58E6.10	200	148	D3	N/A	N/A	N/A	N/A	0	N/A	N
1	PRRX1	239	alr-1	R08B4.2	260	N/A	N/A	N/A	N/A	N/A	N/A	0	N/A	N
1	PSMB9	240	pbs-1	K08D12.1	235	N/A	N/A	N/A	N/A	N/A	N/A	0	N/A	N
1	PSMD5	242	None	F35G12.12	149	71	D1	N/A	N/A	N/A	N/A	0	N/A	N
2	PSME4	243	None	C14C10.5	42	154	G3	N/A	N/A	N/A	N/A	0	N/A	N
2	PSME4	243	None	T28B8.3	304	N/A	N/A	N/A	N/A	N/A	N/A	0	N/A	N
2	PSME4	243	None	T28B8.4	305	N/A	N/A	N/A	N/A	N/A	N/A	0	N/A	N
1	PSORS1C1	244	None	None	N/A	N/A	N/A	N/A	N/A	N/A	N/A	0	N/A	N
2	PUM2	245	puf-7	B0273.2	6	99	E11	N/A	N/A	N/A	N/A	0	N/A	N
2	PUM2	245	puf-6	F18A11.1	120	61	C11	N/A	N/A	N/A	N/A	0	N/A	N
2	PUM2	245	puf-5	F54C9.8	185	52	A10	N/A	N/A	N/A	N/A	0	N/A	N
2	PUM2	245	fbf-1	H12I13.4	207	N/A	N/A	N/A	N/A	N/A	N/A	0	N/A	N
2	PUM2	245	puf-4	M4.2	253	94	G10	S028	D02	N/A	N/A	0	N/A	N
2	PUM2	245	puf-9	W06B11.2	316	184	H6	N/A	N/A	N/A	N/A	0	N/A	N
2	PUM2	245	puf-3	Y45F10A.2	331	116	G4	N/A	N/A	7	B10	0	N/A	N
2	PUM2	245	puf-11	Y73B6BL.38	362	N/A	N/A	N/A	N/A	N/A	N/A	0	N/A	N
2	QPCT	246	None	H27A22.1	210	150	D12	N/A	N/A	N/A	N/A	0	N/A	N
1	RABEP1	247	rabn-5	F01F1.4	85	74	D3	N/A	N/A	N/A	N/A	0	N/A	N
1	RASL11A	248	None	None	N/A	N/A	N/A	N/A	N/A	N/A	N/A	0	N/A	N
1	RBMS1	249	F32B4.4	F32B4.4	144	20	B7	N/A	N/A	N/A	N/A	0	N/A	N
1	RBMS1	249	None	None	N/A	N/A	N/A	N/A	N/A	N/A	N/A	0	N/A	N
1	RBMS1	249	sup-26	R10E4.2	263	70	E9	N/A	N/A	N/A	N/A	0	N/A	N
1	RFT1	250	None	ZK180.3	377	97	D2	N/A	N/A	N/A	N/A	0	N/A	N
1	RFX7	251	None	None	N/A	N/A	N/A	N/A	N/A	N/A	N/A	0	N/A	N
2	RGS17	252	rgs-1	C05B5.7	23	83	E12	S017	E06	N/A	N/A	0	N/A	N
2	RGS17	252	rgs-2	F16H9.1	116	196	B10	N/A	N/A	N/A	N/A	0	N/A	N
2	RGS7BP	253	None	None	N/A	N/A	N/A	N/A	N/A	N/A	N/A	0	N/A	N
2	RIT2,SYT4	254	None	None	N/A	N/A	N/A	N/A	N/A	N/A	N/A	0	N/A	N
1	RPAIN	255	None	None	N/A	N/A	N/A	N/A	N/A	N/A	N/A	0	N/A	N
1	RPL27A	256	None	Y37E3.8	324	N/A	N/A	N/A	N/A	N/A	N/A	0	N/A	N
1	RQCD1	257	None	None	N/A	N/A	N/A	N/A	N/A	N/A	N/A	0	N/A	N
3	RREB1	258	None	None	N/A	N/A	N/A	N/A	N/A	N/A	N/A	0	N/A	N
1	RSPO3	260	None	None	N/A	N/A	N/A	N/A	N/A	N/A	N/A	0	N/A	N
1	SCARB2	261	scav-1	C03F11.3	16	184	C8	N/A	N/A	N/A	N/A	0	N/A	N
1	SCARB2	261	scav-6	F07A5.3	88	N/A	N/A	N/A	N/A	N/A	N/A	0	N/A	N
1	SCARB2	261	scav-4	F11C1.3	101	N/A	N/A	N/A	N/A	N/A	N/A	0	N/A	N
1	SCARB2	261	scav-5	R07B1.3	259	N/A	N/A	N/A	N/A	N/A	N/A	0	N/A	N
1	SCARB2	261	scav-3	Y49E10.20	337	87	C10	N/A	N/A	N/A	N/A	0	N/A	N
1	SCARB2	261	scav-2	Y76A2B.6	364	89	A8	S019	B06	N/A	N/A	0	N/A	N
2	SCHLAP1	262	None	None	N/A	N/A	N/A	N/A	N/A	N/A	N/A	0	N/A	N
1	SCN2A	263	None	None	N/A	N/A	N/A	N/A	N/A	N/A	N/A	0	N/A	N
1	SCRN2	264	None	None	N/A	N/A	N/A	N/A	N/A	N/A	N/A	0	N/A	N
1	SCUBE2	265	None	F58E6.13	201	N/A	N/A	N/A	N/A	N/A	N/A	0	N/A	N
1	SDAD1	266	pro-3	Y39B6A.14	328	N/A	N/A	N/A	N/A	N/A	N/A	0	N/A	N
2	SDC1	267	sdn-1	F57C7.3	196	192	F9	N/A	N/A	18	E6	0	N/A	N
2	SEC16B	268	None	F13B9.1	104	189	A3	N/A	N/A	N/A	N/A	0	N/A	N
2	SEC16B	268	sec-16	ZK512.5	381	81	F11	N/A	N/A	N/A	N/A	0	N/A	N
1	SH2B1	269	None	None	N/A	N/A	N/A	N/A	N/A	N/A	N/A	0	N/A	N
1	SLC11A1	270	smf-2	K11G12.3	243	186	D1	N/A	N/A	N/A	N/A	0	N/A	N
1	SLC11A1	270	smf-1	K11G12.4	244	186	D2	N/A	N/A	N/A	N/A	0	N/A	N
1	SLC11A1	270	smf-3	Y69A2AR.4	357	N/A	N/A	N/A	N/A	N/A	N/A	0	N/A	N
2	SLC28A3	271	slc-28.1	F27E11.1	139	133	D9	S040	D03	N/A	N/A	0	N/A	N
2	SLC28A3	271	slc-28.2	F27E11.2	140	133	D10	N/A	N/A	N/A	N/A	0	N/A	N
1	SLC38A11	272	None	None	N/A	N/A	N/A	N/A	N/A	N/A	N/A	0	N/A	N
1	SLC39A13	273	None	C14H10.1	43	192	B8	N/A	N/A	N/A	N/A	0	N/A	N
1	SLC39A8	274	tag-140	T11F9.2	283	152	C1	N/A	N/A	N/A	N/A	0	N/A	N
1	SLC39A8	274	None	Y55F3BL.2	350	N/A	N/A	S030	B05	N/A	N/A	0	N/A	N
1	SMIM4	275	None	None	N/A	N/A	N/A	N/A	N/A	N/A	N/A	0	N/A	N
1	SNX10	276	None	None	N/A	N/A	N/A	N/A	N/A	N/A	N/A	0	N/A	N
1	SNX17	277	snx-17	F17H10.3	119	196	G3	N/A	N/A	N/A	N/A	0	N/A	N
1	SOGA3	278	tag-241	C34E11.3	57	N/A	N/A	N/A	N/A	N/A	N/A	0	N/A	N
1	SPATA5	279	cdc-48.3	K04G2.3	225	N/A	N/A	N/A	N/A	N/A	N/A	0	N/A	N
1	SRD5A3	280	None	B0024.13	1	149	G5	N/A	N/A	N/A	N/A	0	N/A	N
1	SRR	281	None	K01C8.1	215	51	D1	N/A	N/A	N/A	N/A	0	N/A	N
1	SRR	281	None	T01H8.2	274	13	H8	N/A	N/A	N/A	N/A	0	N/A	N
1	SRR	281	None	Y51H7C.9	341	N/A	N/A	N/A	N/A	N/A	N/A	0	N/A	N
1	SSPN	282	None	None	N/A	N/A	N/A	N/A	N/A	N/A	N/A	0	N/A	N
1	SSR3	283	trap-3	Y38F2AR.2	325	N/A	N/A	N/A	N/A	N/A	N/A	0	N/A	N
1	STC1	284	None	None	N/A	N/A	N/A	N/A	N/A	N/A	N/A	0	N/A	N
2	STK33	285	None	F32D8.1	145	150	H12	S036	D09	20	F7	0	N/A	N
2	STK33	285	zyg-8	Y79H2A.11	365	86	G11	N/A	N/A	N/A	N/A	0	N/A	N
2	STK33	285	None	ZK593.9	383	N/A	N/A	N/A	N/A	N/A	N/A	0	N/A	N
2	STK39	286	gck-3	Y59A8B.23	353	N/A	N/A	N/A	N/A	N/A	N/A	0	N/A	N
2	SUZ12P1	287	None	None	N/A	N/A	N/A	N/A	N/A	N/A	N/A	0	N/A	N
2	SYT4	288	snt-4	T23H2.2	296	9	D9	N/A	N/A	N/A	N/A	0	N/A	N
2	TAF4	289	taf-4	R119.6	266	1	C9	N/A	N/A	N/A	N/A	0	N/A	N
1	TAGLN	290	cpn-2	D1069.2	79	31	G7	N/A	N/A	N/A	N/A	0	N/A	N
1	TAGLN	290	cpn-3	F28H1.2	141	N/A	N/A	N/A	N/A	N/A	N/A	0	N/A	N
1	TAGLN	290	cpn-1	F43G9.9	166	N/A	N/A	N/A	N/A	N/A	N/A	0	N/A	N
1	TAGLN	290	cpn-4	F49D11.8	181	N/A	N/A	N/A	N/A	N/A	N/A	0	N/A	N
1	TAP2	291	haf-2	F43E2.4	163	49	D7	N/A	N/A	N/A	N/A	0	N/A	N
1	TAP2	291	haf-4	W04C9.1	312	1	C12	N/A	N/A	N/A	N/A	0	N/A	N
1	TAP2	291	haf-7	Y50E8A.16	339	N/A	N/A	S034	C04	16	H10	0	N/A	N
1	TAP2	291	haf-9	ZK484.2	380	8	D10	N/A	N/A	N/A	N/A	0	N/A	N
1	TBX15	292	mab-9	T27A1.6	301	32	B7	N/A	N/A	N/A	N/A	0	N/A	N
1	TBX15	292	tbx-7	ZK328.8	379	N/A	N/A	S020	F12	N/A	N/A	0	N/A	N
1	TBX6	293	tbx-2	F21H11.3	122	N/A	N/A	N/A	N/A	N/A	N/A	0	N/A	N
1	TBX6	293	mls-1	H14A12.4	208	N/A	N/A	N/A	N/A	N/A	N/A	0	N/A	N
1	TBX6	293	tbx-7	ZK328.8	379	N/A	N/A	S020	F12	N/A	N/A	0	N/A	N
2	TCF7L2	295	egl-13	T22B7.1	295	184	E11	N/A	N/A	N/A	N/A	0	N/A	N
2	TFAP2B	296	aptf-1	K06A1.1	227	47	A9	N/A	N/A	N/A	N/A	0	N/A	N
2	TFAP2B	296	aptf-2	Y62E10A.17	354	N/A	N/A	N/A	N/A	N/A	N/A	0	N/A	N
2	TFEC	297	hlh-30	W02C12.3	310	96	B6	N/A	N/A	N/A	N/A	0	N/A	N
1	TIPARP	298	None	None	N/A	N/A	N/A	N/A	N/A	N/A	N/A	0	N/A	N
1	TMC4	299	tmc-2	B0416.1	10	190	F12	N/A	N/A	N/A	N/A	0	N/A	N
1	TMC4	299	tmc-1	T13G4.3	286	N/A	N/A	N/A	N/A	N/A	N/A	0	N/A	N
1	TMC5	300	tmc-2	B0416.1	10	190	F12	N/A	N/A	N/A	N/A	0	N/A	N
1	TMC5	300	tmc-1	T13G4.3	286	N/A	N/A	N/A	N/A	N/A	N/A	0	N/A	N
1	TMEM110	301	None	None	N/A	N/A	N/A	N/A	N/A	N/A	N/A	0	N/A	N
1	TMEM165	302	None	Y54F10AL.1	344	N/A	N/A	N/A	N/A	N/A	N/A	0	N/A	N
2	TMEM18	303	None	None	N/A	N/A	N/A	N/A	N/A	N/A	N/A	0	N/A	N
1	TMEM219	304	None	None	N/A	N/A	N/A	N/A	N/A	N/A	N/A	0	N/A	N
1	TNFAIP8	306	None	None	N/A	N/A	N/A	N/A	N/A	N/A	N/A	0	N/A	N
2	TNRC6B	307	None	None	N/A	N/A	N/A	N/A	N/A	N/A	N/A	0	N/A	N
3	TRIB2	308	nipi-3	K09A9.1	238	200	F8	N/A	N/A	N/A	N/A	0	N/A	N
1	TRIM66	309	nhl-2	F26F4.7	135	N/A	N/A	N/A	N/A	N/A	N/A	0	N/A	N
1	TRIM66	309	ncl-1	ZK112.2	373	N/A	N/A	N/A	N/A	N/A	N/A	0	N/A	N
1	TRIM8	310	None	None	N/A	N/A	N/A	N/A	N/A	N/A	N/A	0	N/A	N
1	TRMO	311	None	None	N/A	N/A	N/A	N/A	N/A	N/A	N/A	0	N/A	N
1	TRMT112	312	None	C04H5.1	21	109	D2	N/A	N/A	N/A	N/A	0	N/A	N
1	TSEN34	313	tsen-34	K08D10.12	234	N/A	N/A	N/A	N/A	N/A	N/A	0	N/A	N
1	TUFM	314	tufm-1	Y71H2AM.23	361	N/A	N/A	N/A	N/A	N/A	N/A	0	N/A	N
3	UBE2E2	315	None	None	N/A	N/A	N/A	N/A	N/A	N/A	N/A	0	N/A	N
1	UGGT2	316	uggt-2	F26H9.8	138	15	E3	N/A	N/A	N/A	N/A	0	N/A	N
1	UGGT2	316	uggt-1	F48E3.3	178	187	F7	N/A	N/A	N/A	N/A	0	N/A	N
1	UHRF1BP1	317	None	C44H4.4	67	199	B12	N/A	N/A	N/A	N/A	0	N/A	N
2	UNC79	318	unc-79	E03A3.6	83	70	B4	N/A	N/A	N/A	N/A	0	N/A	N
1	UQCC	319	None	None	N/A	N/A	N/A	N/A	N/A	N/A	N/A	0	N/A	N
1	USMG5	320	None	None	N/A	N/A	N/A	N/A	N/A	N/A	N/A	0	N/A	N
1	USP37	321	None	None	N/A	N/A	N/A	N/A	N/A	N/A	N/A	0	N/A	N
1	VAMP4	322	vamp-8	B0513.9	11	117	E3	N/A	N/A	N/A	N/A	0	N/A	N
1	VAMP4	322	snb-2	F23H12.1	126	154	B5	N/A	N/A	N/A	N/A	0	N/A	N
1	VAMP4	322	snb-1	T10H9.4	282	140	E7	N/A	N/A	N/A	N/A	0	N/A	N
1	VAMP4	322	Y69A2AR.6	Y69A2AR.6	358	N/A	N/A	S025	F03	N/A	N/A	0	N/A	N
1	VEGFA	323	None	None	N/A	N/A	N/A	N/A	N/A	N/A	N/A	0	N/A	N
1	VEGFB	324	None	None	N/A	N/A	N/A	N/A	N/A	N/A	N/A	0	N/A	N
2	VGLL4	325	None	None	N/A	N/A	N/A	N/A	N/A	N/A	N/A	0	N/A	N
2	VPS13C	326	None	T08G11.1	280	14	G3	N/A	N/A	N/A	N/A	0	N/A	N
1	VPS53	327	vps-53	T05G5.8	278	82	H12	N/A	N/A	7	B3	0	N/A	N
1	WARS2	328	prx-10	C34E10.4	56	73	A6	N/A	N/A	N/A	N/A	0	N/A	N
1	WDPCP	329	None	None	N/A	N/A	N/A	N/A	N/A	N/A	N/A	0	N/A	N
1	YPEL3	330	None	B0546.4	12	95	B10	N/A	N/A	N/A	N/A	0	N/A	N
1	YPEL3	330	None	F37A8.5	151	N/A	N/A	S017	G02	4	C8	0	N/A	N
1	ZDHHC24	331	dhhc-1	F09B12.2	92	200	A10	N/A	N/A	N/A	N/A	0	N/A	N
1	ZDHHC24	331	dhhc-10	K02G10.1	219	183	B5	N/A	N/A	N/A	N/A	0	N/A	N
2	ZNF133	333	None	Y55F3AM.14	349	N/A	N/A	S026	D02	13	B5	0	N/A	N
1	ZNF142	334	spr-4	C09H6.1	36	N/A	N/A	N/A	N/A	N/A	N/A	0	N/A	N
1	ZNF142	334	None	C28G1.4	50	N/A	N/A	N/A	N/A	N/A	N/A	0	N/A	N
2	ZNF169	335	None	Y55F3AM.14	349	N/A	N/A	S026	D02	13	B5	0	N/A	N
1	ZNF423	336	lin-13	C03B8.4	15	78	D2	S018	A07	N/A	N/A	0	N/A	N
1	ZNF423	336	None	C09F5.3	34	66	G12	N/A	N/A	N/A	N/A	0	N/A	N
2	ZNF608	337	None	None	N/A	N/A	N/A	N/A	N/A	N/A	N/A	0	N/A	N
1	ZNF664	338	egrh-3	Y94H6A.11	368	N/A	N/A	N/A	N/A	N/A	N/A	0	N/A	N
1	ZNRF3	339	plr-1	Y47D3B.11	335	N/A	N/A	S020	D03	6	H6	0	N/A	N
1	ZP3	340	None	None	N/A	N/A	N/A	N/A	N/A	N/A	N/A	0	N/A	N
