# Supplementary material for: Genes in human obesity loci are causal obesity genes in C. elegans
Source: PLoS Genet. 2021 Sep 7;17(9):e1009736. doi: 10.1371/journal.pgen.1009736 (PMC8462697; doi:10.1371/journal.pgen.1009736)
Supplement: S2 Table — Summary of 3 repeats of the lifespan analysis of worms fed HFrD versus RD. Hazard ratios were calculated using Log-rank and Mantel-Haenszel methods. (XLSX) [file pgen.1009736.s006.xlsx]

## Sheet: Supplemental Table S2
S2 Table
RD vs HFD	Tests with equal weight for all time points			Tests with extra weight for early time points
	Log-rank	Log-rank	Log-rank	Gehan-Breslow-Wilcoxon	Mantel-Haenszel	Mantel-Haenszel
	p value	Hazard Ratio	95% CI	p value	Hazard Ratio	95% CI
Rep.1	<0.0001	2.917	1.816 to 4.684	<0.0001	15.6	7.488 to 32.52
Rep.2	<0.0001	3.968	2.472 to 6.370	<0.0001	47.31	24.22 to 92.44
Rep.3	<0.0001	4.373	2.716 to 7.040	<0.0001	31.56	17.30 to 57.56
Average	N/A	3.75267	N/A	N/A	31.49	N/A
		RD	HFrD
Rep.1	Median Survival	10	4
	censored	2	15
	deaths	29	46
Rep.2	Median Survival	12	4
	censored	4	7
	deaths	61	54
Rep.3	Median Survival	13	4
	censored	1	3
	deaths	66	57
