# Supplementary material for: Genes in human obesity loci are causal obesity genes in C. elegans
Source: PLoS Genet. 2021 Sep 7;17(9):e1009736. doi: 10.1371/journal.pgen.1009736 (PMC8462697; doi:10.1371/journal.pgen.1009736)
Supplement: S3 Table — Summary of 3 repeats of the lifespan analysis of worms treated with RNAi constructs versus EV in RD and HFrD conditions. Hazard ratios were calculated using Log-rank and Mantel-Haenszel methods. (XLSX) [file pgen.1009736.s007.xlsx]

## Sheet: Supplemental Table S3
S3 Table
	Rep1	Tests with equal weight for all time points			Tests with extra weight for early time points						EV		pho-1		let-767		Y71H10B.1
		Log-rank	Log-rank	Log-rank	Gehan-Breslow-Wilcoxon	Mantel-Haenszel	Mantel-Haenszel				RD	HFrD	RD	HFrD	RD	HFrD	RD	HFrD
		p value	Hazard Ratio	95% CI	p value	Hazard Ratio	95% CI		Rep.1	Median Survival	10	4	12	5	11	5	12	7
	EV HFD vs RD	<0.0001	2.917	1.816 to 4.684	<0.0001	15.6	7.488 to 32.52			censored	2	15	8	11	11	7	9	11
										deaths	29	46	52	54	49	53	56	49
RNAi vs EV	pho-1 RD	0.0219	0.6562	0.4013 to 1.073	0.0096	0.4871	0.2632 to 0.9012		Rep.2	Median Survival	12	4	14	5	14	5	14	5
	let-767 RD	0.4485	0.8689	0.5438 to 1.388	0.2589	0.7954	0.4401 to 1.438			censored	4	7	4	4	9	2	0	1
	Y71H10B.1 RD	0.1282	0.7631	0.4761 to 1.223	0.0307	0.6249	0.3410 to 1.145			deaths	61	54	72	58	76	60	75	59
	pho-1 HFrD	<0.0001	0.5213	0.3409 to 0.7971	<0.0001	0.2531	0.1405 to 0.4559		Rep.3	Median Survival	13	4	13	5	13	5	13	5
	let-767 HFrD	0.0013	0.6421	0.4257 to 0.9684	<0.0001	0.3769	0.2078 to 0.6836			censored	1	3	6	4	10	8	4	8
	Y71H10B.1 HFrD	<0.0001	0.385	0.2442 to 0.6071	<0.0001	0.1318	0.07146 to 0.2431			deaths	66	57	58	56	52	52	59	53
	Rep2	Tests with equal weight for all time points			Tests with extra weight for early time points
		Log-rank	Log-rank	Log-rank	Gehan-Breslow-Wilcoxon	Mantel-Haenszel	Mantel-Haenszel
		p value	Hazard Ratio	95% CI	p value	Hazard Ratio	95% CI
	EV HFD vs RD	<0.0001	3.968	2.472 to 6.370	<0.0001	47.31	24.22 to 92.44
RNAi vs EV	pho-1 RD	0.8766	0.9808	0.6971 to 1.380	0.3028	0.9631	0.5990 to 1.549
	let-767 RD	0.4266	0.9058	0.6453 to 1.272	0.101	0.827	0.5177 to 1.321
	Y71H10B.1 RD	0.451	0.9093	0.6473 to 1.278	0.1705	0.8363	0.5255 to 1.331
	pho-1 HFrD	<0.0001	0.5418	0.3660 to 0.8021	<0.0001	0.1701	0.08940 to 0.3236
	let-767 HFrD	<0.0001	0.485	0.3254 to 0.7229	<0.0001	0.1201	0.06281 to 0.2298
	Y71H10B.1 HFrD	<0.0001	0.5227	0.3525 to 0.7753	<0.0001	0.142	0.07370 to 0.2736
	Rep3	Tests with equal weight for all time points			Tests with extra weight for early time points
		Log-rank	Log-rank	Log-rank	Gehan-Breslow-Wilcoxon	Mantel-Haenszel	Mantel-Haenszel
		p value	Hazard Ratio	95% CI	p value	Hazard Ratio	95% CI
	EV HFD vs RD	<0.0001	4.373	2.716 to 7.040	<0.0001	31.56	17.30 to 57.56
RNAi vs EV	pho-1 RD	0.7983	1.03	0.7235 to 1.466	0.7346	1.075	0.6192 to 1.865
	let-767 RD	0.0344	0.7866	0.5483 to 1.128	0.0057	0.5299	0.2942 to 0.9544
	Y71H10B.1 RD	0.0057	0.7324	0.5149 to 1.042	0.0005	0.4546	0.2600 to 0.7947
	pho-1 HFrD	<0.0001	0.5882	0.4019 to 0.8610	<0.0001	0.2862	0.1615 to 0.5072
	let-767 HFrD	0.0029	0.6919	0.4736 to 1.011	0.0002	0.4109	0.2289 to 0.7375
	Y71H10B.1 HFrD	<0.0001	0.5382	0.3652 to 0.7932	<0.0001	0.2516	0.1432 to 0.4422
