# Supplementary material for: Genes in human obesity loci are causal obesity genes in C. elegans
Source: PLoS Genet. 2021 Sep 7;17(9):e1009736. doi: 10.1371/journal.pgen.1009736 (PMC8462697; doi:10.1371/journal.pgen.1009736)
Supplement: S1 Source Data — This source data file includes all raw data and analysis presented in Figs 1E, 2B, 2C, 2F, 3A, 3B, 3C, 4B, 4C, 4E, 4F, 4G, 4H, 4J, 4K, 4L, 5B, 5C, 5D, 5E, 6B, 6C, 6D, 7D, 7E, S1E, S3A, S3B, S4A, S4B, S4C, S4D and S4E. (XLSX) [file pgen.1009736.s010.xlsx]

## Sheet: Fig.1E
	Fig. 1E
	EV	mys-1	zfh-2	let-355	eif-6	fbf-2	puf-8	mtch-1	nst-1	gon-1	hlh-2	Y46E12BL.2	rpac-19	pop-1	glp-1				Statistics
	1.16342	1.42045	1.24514	1.3083	1.16816	1.27419	1.03966	1.40249	1.40174	1.23858	1.33525	1.31495	1.28148	1.13566	1.16955				Table Analyzed	Identify outliers of relative average intensity:Cleaned data
	0.755911	1.16198	1.29265	0.865823	1.10866	1.22007	1.58203	1.28282	1.27693	1.26599	1.30913	1.23133	1.28568	1.52678	1.23855
	1.07637	1.36925	1.23064	1.12895	1.3986	1.26056	1.53995	1.03051	1.15093	1.15628	1.30473	1.20249	1.20901	1.45806	1.13806				Column B	mys-1		Column C	zfh-2		Column D	let-355		Column E	eif-6		Column F	fbf-2		Column G	puf-8		Column H	mtch-1		Column I	nst-1		Column J	gon-1		Column K	hlh-2		Column L
	1.21119	1.05023	0.989182	0.757702	1.32376	1.25304	1.592	1.17765	1.26407	1.2473	1.24568	1.21209	1.12819	1.30704	1.22348				vs.	vs.		vs.	vs.		vs.	vs.		vs.	vs.		vs.	vs.		vs.	vs.		vs.	vs.		vs.	vs.		vs.	vs.		vs.	vs.		vs.
	0.866761	0.921427	1.3252	0.942567	1.55016	1.2412	1.51911	1.17402	1.29685	1.03828	1.14705	0.904498	1.20751	1.05299	1.13128				Column A	EV		Column A	EV		Column A	EV		Column A	EV		Column A	EV		Column A	EV		Column A	EV		Column A	EV		Column A	EV		Column A	EV		Column A
	0.97024	1.16339	1.299	1.10873	1.42909	1.28221	1.46426	1.42001	1.41199	1.30792	1.16826	0.979625	1.2613	1.36172	1.22739
	1.10368	1.25019	1.33351	1.16128	1.53603	1.40569	1.45482	1.44899	1.12898	1.18114	1.01687	1.08419	1.31053	1.24854	1.12419
	1.06037	1.22824	1.32212	1.25849	1.3575	1.33393	1.01651	1.09336	1.45947	1.29267	1.20986	1.00353	1.33159	1.2719	1.23232				P value	<0.0001		P value	<0.0001		P value	0.0001		P value	<0.0001		P value	0.0002		P value	<0.0001		P value	<0.0001		P value	<0.0001		P value	<0.0001		P value	<0.0001		P value
	0.658977	1.29723	1.22498	1.13742	1.47956	1.30705	1.27839	1.22747	1.07306	1.42214	1.25639	1.07868	1.32249	1.44284	1.19872				P value summary	****		P value summary	****		P value summary	***		P value summary	****		P value summary	***		P value summary	****		P value summary	****		P value summary	****		P value summary	****		P value summary	****		P value summary
	1.03408	1.1908	1.33776	1.04876	1.46024	1.19958	1.39193	1.28414	1.43415	1.29318	1.13237	1.21155	1.52115	1.04785	1.12662				Significantly different (P < 0.05)?	Yes		Significantly different (P < 0.05)?	Yes		Significantly different (P < 0.05)?	Yes		Significantly different (P < 0.05)?	Yes		Significantly different (P < 0.05)?	Yes		Significantly different (P < 0.05)?	Yes		Significantly different (P < 0.05)?	Yes		Significantly different (P < 0.05)?	Yes		Significantly different (P < 0.05)?	Yes		Significantly different (P < 0.05)?	Yes		Significantly different (P < 0.05)?
	1.07408	1.15499	1.26838	1.09974	1.46477	1.20184	1.34897	1.27749	1.14468	1.24334	1.23651	0.996196	1.25194	1.18174	1.20632				One- or two-tailed P value?	Two-tailed		One- or two-tailed P value?	Two-tailed		One- or two-tailed P value?	Two-tailed		One- or two-tailed P value?	Two-tailed		One- or two-tailed P value?	Two-tailed		One- or two-tailed P value?	Two-tailed		One- or two-tailed P value?	Two-tailed		One- or two-tailed P value?	Two-tailed		One- or two-tailed P value?	Two-tailed		One- or two-tailed P value?	Two-tailed		One- or two-tailed P value?
	1.17459	1.07504	1.05133	1.32354	1.27227	1.18803	1.25351	1.56319	1.27327	1.09884	1.12554	1.24875	1.15173	1.12708	1.17198				t, df	t=6.172, df=28		t, df	t=6.812, df=26		t, df	t=4.478, df=29		t, df	t=12.84, df=29		t, df	t=4.853, df=15		t, df	t=7.697, df=29		t, df	t=6.773, df=19		t, df	t=9.389, df=29		t, df	t=9.444, df=29		t, df	t=5.051, df=21		t, df
	1.08799	1.22417	1.22515	0.990861	1.41258	1.23284	1.27338	1.35016	1.5842	1.2468	1.13715	1.2165	1.25109	1.18348	1.14064				Number of pairs	29		Number of pairs	27		Number of pairs	30		Number of pairs	30		Number of pairs	16		Number of pairs	30		Number of pairs	20		Number of pairs	30		Number of pairs	30		Number of pairs	22		Number of pairs
	1.09511	1.25015	1.27186	1.04214	1.22068	1.25409	1.15995	1.2529	1.30291	1.19264	1.19795	1.16717	1.25604	1.3933	1.1773
	1.18311	1.27766	1.24102	1.14965	1.23751	1.28821	1.42149	1.36545	1.40008	1.36249	1.07746	1.06525	1.29544	1.45605	1.20882
	0.94605	1.14865	1.27855	1.12546	1.19752	1.16402	1.35667	1.37458	1.16943	1.47807	1.36469	1.2733	1.12506	0.572046	1.24083				Geometric mean of ratios	1.19		Geometric mean of ratios	1.295		Geometric mean of ratios	1.191		Geometric mean of ratios	1.518		Geometric mean of ratios	1.235		Geometric mean of ratios	1.294		Geometric mean of ratios	1.281		Geometric mean of ratios	1.283		Mean of differences	0.3619		Geometric mean of ratios	1.226		Geometric mean of ratios
	0.963683	1.16936	1.13408	1.1078	1.24275		1.29069	1.28653	1.19547	1.39906	1.47619	1.10314	1.31216	1.39361	1.16446				SD of log(ratios)	0.0658		SD of log(ratios)	0.08574		SD of log(ratios)	0.09287		SD of log(ratios)	0.07737		SD of log(ratios)	0.07564		SD of log(ratios)	0.07977		SD of log(ratios)	0.07106		SD of log(ratios)	0.06318		SD of differences	0.2099		SD of log(ratios)	0.08211		SD of log(ratios)
	1.0105	1.18962	1.15217	1.25489	1.2574		1.38878	1.3549	1.1884	1.01725	1.35895	1.07716	1.35721	1.19126	1.17548				SEM of log(ratios)	0.01222		SEM of log(ratios)	0.0165		SEM of log(ratios)	0.01695		SEM of log(ratios)	0.01413		SEM of log(ratios)	0.01891		SEM of log(ratios)	0.01456		SEM of log(ratios)	0.01589		SEM of log(ratios)	0.01153		SEM of differences	0.03832		SEM of log(ratios)	0.01751		SEM of log(ratios)
	0.96267	1.12088	1.41414	1.37515	1.41821		1.24364	1.30993	1.10969	1.37636	1.26349	1.08325	1.22482	1.26503	1.23215				95% confidence interval	1.123 to 1.260		95% confidence interval	1.198 to 1.401		95% confidence interval	1.100 to 1.290		95% confidence interval	1.421 to 1.623		95% confidence interval	1.126 to 1.355		95% confidence interval	1.209 to 1.386		95% confidence interval	1.187 to 1.383		95% confidence interval	1.215 to 1.355		95% confidence interval	0.2835 to 0.4403		95% confidence interval	1.127 to 1.333		95% confidence interval
	1.02525	1.07453	1.32331	1.39675	1.43517		1.16764	1.34164	1.46723	1.38254	1.34407	1.01336	1.27399	1.51038	1.17526				R squared (partial eta squared)	0.5763		R squared (partial eta squared)	0.6409		R squared (partial eta squared)	0.4088		R squared (partial eta squared)	0.8504		R squared (partial eta squared)	0.6109		R squared (partial eta squared)	0.6714		R squared (partial eta squared)	0.7071		R squared (partial eta squared)	0.7525		R squared (partial eta squared)	0.7546		R squared (partial eta squared)	0.5485		R squared (partial eta squared)
	0.889779	1.16845	1.5024	1.59583	1.48654		1.26557		1.18843	1.51027	1.16491	1.02391	1.36253	1.17523	1.23917
	1.09077	1.15199	1.37509	1.50991	1.4799		1.28892		1.2475	1.11657	1.44286	1.12431	1.17378	1.14833	1.22885
	0.88821	1.06716	1.56428	1.37011	1.25791		1.13234		1.30603	1.22139		1.18727	1.10995	1.16479	1.56098
	1.05789	1.18058	1.41882	1.38386	1.27168		1.29983		1.21854	1.31204		1.07771	1.19429	1.17126	1.60078
	0.960559	1.28491	1.42088	1.54345	1.37463		1.19679		1.01987	1.44602		0.988293	1.20994	1.09411	1.47609
	0.854092	1.15366	1.37625	1.11506	1.43994		1.3071		1.22523	1.14419		0.934887	1.16103	1.37261	1.56722
	0.925823	1.23807	1.32514	1.39632	1.36005		0.980341		1.4768	1.50078		1.11734	1.30075	0.931923	1.61455
	0.904263	1.21802		1.18396	1.38967		1.06136		1.37797	1.62378		1.14826	0.939209	1.30332	1.60768
	1.02307	1.14598		1.25868	0.978637		1.25071		1.26107	1.55347		1.16155	1.51444	1.01814	1.55434
	0.981526			0.988824	1.24283		1.24732		1.33127	1.4645		1.09433	1.38247	0.957114	1.53874
				1.34952	1.40948		1.23889		1.32975	1.41368		1.19045	1.15166	1.24567	1.45271
				1.35478	1.33624		1.26961		1.21069	1.35906		1.07829	1.33491	0.938888	1.55635
				1.4088	1.30348		0.776236		1.23864	1.42442		0.832631	1.10175	1.10743	1.44328
				1.394	1.45702		1.16775		1.36106	1.49232		0.976933	1.08529	1.08413	1.52056
				1.16187	1.59137		1.08089		1.14192	1.3711		1.06227	0.860785	1.03708	1.32565
				1.12272	1.59149		1.34942		1.18393	1.54238		1.06411	1.00925	1.13546	1.44781
				1.37504	1.39597				0.969487			0.854339	1.20846	1.03514	1.41377
				1.37073	1.44606				0.948507			1.21966	1.17641	0.539397	1.25801
				1.49771	1.43006				1.08905			1.20141	0.992467	1.06741	1.4197
					1.46701				0.866663			1.09371	1.07192	0.908116	1.44708
					1.22947				1.18851			1.06067	0.967499	1.00377	1.45154
					1.69083				1.15937			1.07629	1.07573		1.34153
					1.28839				0.929145			1.17342	1.11807
									1.22347			1.1588	1.1814
									1.12385			1.00972	0.948519
									1.23843			1.04338	1.09508
									1.00725			1.03858	1.08399
									0.779015			1.245	1.16417
									1.06642			0.925305	1.07198
									1.08312			1.0948	1.06619
									1.20162			1.05757	1.08463
									0.873454			0.970524	1.10401
									1.05124			1.04175	1.0435
									1.21367			1.22014	1.05664
									1.09245			1.1425	0.937739
									1.0366			1.3634	1.29207
									1.01067			1.20931
									1.23296			1.1179
									0.705567			1.42359
									1.13273			1.16264
									0.964214			1.2062
									1.08419			1.21383
									1.05726			1.12067
									1.02346			1.23144
									0.873701			1.19193
									1.03026			1.19435
									0.999728			1.13988
									0.860279			1.30259
									1.08274			1.03977
									1.04582			1.24099
									1.0171			1.30224
												1.30799
												1.24477
												1.19399
												1.19963
												1.29416
												1.23943
												1.33162
												1.12917
												1.21996
												1.23196
												1.14032
												1.12978
												1.20031
												1.28411
												1.28259
												1.16568
												1.17078
RAW data and analysis
Rep1																	Rep2																	Rep3
EV	mys-1	zfh-2	let-355	eif-6	fbf-2	puf-8	mtch-1	nst-1	gon-1	hlh-2	Y46E12BL.2	rpac-19	pop-1	glp-1			EV	mys-1	zfh-2	let-355	eif-6	fbf-2	puf-8	mtch-1	nst-1	gon-1	hlh-2	Y46E12BL.2	rpac-19	pop-1	glp-1			EV	mys-1	zfh-2	let-355	eif-6	fbf-2	puf-8	mtch-1	nst-1	gon-1	hlh-2	Y46E12BL.2	rpac-19	pop-1	glp-1
94.217	115.032	100.835	105.95	94.6009	103.188	84.195	113.578	113.517	100.304	108.133	106.489	103.778	91.969	94.7141			76.614	42.348	114.521	113.113	98.8548	101.56	103.122	126.592	92.476	125.805	134.412	84.364	93.265	95.174	126.413			83.743	96.339	99.216	109.714	128.874	105.849	85.952	106.082	91.732	110.339	100.136	79.115	103.172	117.915	116.882
61.216	94.101	104.683	70.117	89.7827	98.805	128.118	103.887	103.41	102.524	106.017	99.717	104.118	123.643	100.301			78.042	74.62	107.166	129.235	100.217	104.323	93.936	109.34	95.878	118.6	110.517	98.811	108.105	92.995	129.636			86.982	90.772	102.999	114.089	128.884	82.867	101.286	108.65	78.085	119.699	91.15	86.026	110.342	46.326	123.139
87.168	110.886	99.661	91.426	113.263	102.084	124.71	83.454	93.206	93.6391	105.661	97.381	97.909	118.078	92.1635			81.833	94.215	121.669	122.277	96.9791	94.266	115.117	101.464	78.512	114.484	119.546	92.523	89.223	94.328	119.538			95.122	87.019	100.502	112.89	113.05	97.146	101.012	50.675	87.801	113.3	92.09	86.175	95.056	112.859	107.355
98.086	85.051	80.107	61.361	107.202	101.475	128.925	95.37	102.368	101.01	100.879	98.159	91.364	105.848	99.0814			77.96	101.244	111.359	110.956	100.642	108.026	109.867	110.578	76.813	110.061	110.052	110.412	87.89	94.852	126.918			88.109	94.625	103.541	94.092	117.106	97.329	100.329	88.544	85.62	82.38	97.014	69.187	89.887	96.472	117.248
70.193	133.672	107.319	76.332	125.536	100.516	123.022	95.076	105.023	84.0827	92.892	73.249	97.788	85.274	91.6147			83.028	99.467	126.68	47.442	101.828		104.524	111.318	88.195	115.354	102.321	97.934	69.709	88.604	130.751			88.685	93.292	91.841	90.921	115.811	96.21	102.817	99.404	82.883	111.462	87.256	98.772	96.717	102.446	114.492
78.573		105.197	89.788	115.732	103.837	118.58	114.997	114.347	105.919	94.609	79.333	102.144	110.276	99.3981			72.057	105.054	114.9	112.069	114.851		112.468	104.187	70.185	120.853	108.847	90.531	81.732	111.158	130.195			95.812	86.422	93.306	111.355	118.803	99.839	62.862	103.994	70.755	111.962	116.847	97.294	97.985	122.315	101.878
89.379		107.992	94.044	124.393	113.837	117.816	117.344	91.428	95.6527	82.349	87.801	106.131	101.111	91.0404			88.334	96.435	115.067	124.993	116.224		100.714	109.724	96.249	111.036	94.338	115.287	97.865	75.47	125.875			77.789	95.607		111.006	99.566		94.568	103.455	83.434	122.306	65.926	88.572	94.024	83.986	114.972
85.872		107.069	101.916	109.935		82.32		118.192	104.685	97.978	81.269	107.836	103.002	99.7968			26.023	93.535	111.453	90.301	120.384		94.559		93.889	124.907		94.154	95.269	105.547	124.612			69.167	104.056		121.289	136.929		87.534		80.961	90.423		85.896	105.339	91.953	117.189
53.366		99.203	92.112	119.819		103.528		86.9	115.169	101.746	87.355	107.099	116.846	97.0756			71.93	87.06	107.314	113.078	119.847		102.49		75.245			97.682	80.373	82.452	117.645			74.976	93.427			104.338		47.758		69.668	98.912		87.161	76.06	83.829	117.55
		108.336	84.932	118.255		112.723		116.142	104.725	91.703	98.115	123.187	84.858	91.2372			85.671	99.137		95.881	101.87		104.381		99.08			98.3	86.807	77.51	126.038			73.23	100.263					109.28		87.684	106.253		95.027	122.644	43.682	108.642
		102.717	89.06	118.622		109.244		92.7	100.689		80.675	101.386	95.701	97.6917				101.241		101.932	102.984		91.7		91.013			90.755	78.351	100.878				82.851	98.639							84.694	117.103		93.843	111.957	86.442	99.9215
		85.14	107.184	103.033		101.513		103.113	88.9873		101.128	93.271	91.274	94.9109				103.469		80.078	111.322		105.264		100.292			99.726	87.116	76.034				79.487	92.805							82.368	92.66		81.77	86.343	73.542	119.953
			80.243	114.395				128.293	100.97		98.516	101.317	95.842	92.3724				93.021		109.288	116.61		96.92		81.57			96.526	90.545	89.683				36.194									121.538		84.496	87.837	81.288
			84.396					105.514	96.5836		94.521	101.718	112.834	95.3417				94.698			110.141		105.853		63.087			96.722	95.673	87.796													131.499		84.107	89.406
			93.102					113.383			86.267	104.909		97.8942							112.54		79.391		86.362			92.311	76.814																100.824	84.506
			91.143					94.704			103.116	91.111		100.487							79.253				87.714			105.488	88.683																74.934	85.57
			89.713					96.813			89.336	106.263		94.3013							100.648				97.311			84.204	87.785																88.66	75.941
			101.625					96.24			87.232	109.911		95.1936							114.144				70.735			100.499	94.278																85.645	104.636
			111.364					89.866			87.725	99.19		99.7833							108.213				85.133			105.459	86.812																78.596
								118.821			82.065			95.1763							105.56				98.287			105.925
								96.243			82.919			100.352							117.994				88.47			100.805
								15.655			91.05			99.516											83.947			96.693
								101.026			96.149														81.847			97.15
								105.766			87.276														99.849			104.805
								98.681			80.035														57.139			100.373
								82.592			75.71																	107.839
								99.223			90.486																	91.444
								119.596			92.99																	98.796
								111.592			94.066																	99.768
								102.125			88.622																	92.347
								107.81			96.406																	91.493
								107.687			87.323																	97.205
								98.045			67.429																	103.991
								100.309																				103.868
								110.223																				94.4
																												94.813
Combine all repeats																	Removed outliers																	Calculating relative intensity
EV	mys-1	zfh-2	let-355	eif-6	fbf-2	puf-8	mtch-1	nst-1	gon-1	hlh-2	Y46E12BL.2	rpac-19	pop-1	glp-1			EV	mys-1	zfh-2	let-355	eif-6	fbf-2	puf-8	mtch-1	nst-1	gon-1	hlh-2	Y46E12BL.2	rpac-19	pop-1	glp-1			Average of EV
94.217	115.032	100.835	105.95	94.6009	103.188	84.195	113.578	113.517	100.304	108.133	106.489	103.778	91.969	94.7141			94.217	115.032	100.835	105.95	94.6009	103.188	84.195	113.578	113.517	100.304	108.133	106.489	103.778	91.969	94.7141			80.9831
61.216	94.101	104.683	70.117	89.7827	98.805	128.118	103.887	103.41	102.524	106.017	99.717	104.118	123.643	100.301			61.216	94.101	104.683	70.117	89.7827	98.805	128.118	103.887	103.41	102.524	106.017	99.717	104.118	123.643	100.301
87.168	110.886	99.661	91.426	113.263	102.084	124.71	83.454	93.206	93.6391	105.661	97.381	97.909	118.078	92.1635			87.168	110.886	99.661	91.426	113.263	102.084	124.71	83.454	93.206	93.6391	105.661	97.381	97.909	118.078	92.1635			EV	mys-1	zfh-2	let-355	eif-6	fbf-2	puf-8	mtch-1	nst-1	gon-1	hlh-2	Y46E12BL.2	rpac-19	pop-1	glp-1
98.086	85.051	80.107	61.361	107.202	101.475	128.925	95.37	102.368	101.01	100.879	98.159	91.364	105.848	99.0814			98.086	85.051	80.107	61.361	107.202	101.475	128.925	95.37	102.368	101.01	100.879	98.159	91.364	105.848	99.0814			1.16342	1.42045	1.24514	1.3083	1.16816	1.27419	1.03966	1.40249	1.40174	1.23858	1.33525	1.31495	1.28148	1.13566	1.16955
70.193	133.672	107.319	76.332	125.536	100.516	123.022	95.076	105.023	84.0827	92.892	73.249	97.788	85.274	91.6147			70.193		107.319	76.332	125.536	100.516	123.022	95.076	105.023	84.0827	92.892	73.249	97.788	85.274	91.6147			0.755911	1.16198	1.29265	0.865823	1.10866	1.22007	1.58203	1.28282	1.27693	1.26599	1.30913	1.23133	1.28568	1.52678	1.23855
78.573	42.348	105.197	89.788	115.732	103.837	118.58	114.997	114.347	105.919	94.609	79.333	102.144	110.276	99.3981			78.573		105.197	89.788	115.732	103.837	118.58	114.997	114.347	105.919	94.609	79.333	102.144	110.276	99.3981			1.07637	1.36925	1.23064	1.12895	1.3986	1.26056	1.53995	1.03051	1.15093	1.15628	1.30473	1.20249	1.20901	1.45806	1.13806
89.379	74.62	107.992	94.044	124.393	113.837	117.816	117.344	91.428	95.6527	82.349	87.801	106.131	101.111	91.0404			89.379	74.62	107.992	94.044	124.393	113.837	117.816	117.344	91.428	95.6527	82.349	87.801	106.131	101.111	91.0404			1.21119	1.05023	0.989182	0.757702	1.32376	1.25304	1.592	1.17765	1.26407	1.2473	1.24568	1.21209	1.12819	1.30704	1.22348
85.872	94.215	107.069	101.916	109.935	108.026	82.32	88.544	118.192	104.685	97.978	81.269	107.836	103.002	99.7968			85.872	94.215	107.069	101.916	109.935	108.026	82.32	88.544	118.192	104.685	97.978	81.269	107.836	103.002	99.7968			0.866761	0	1.3252	0.942567	1.55016	1.2412	1.51911	1.17402	1.29685	1.03828	1.14705	0.904498	1.20751	1.05299	1.13128
53.366	101.244	99.203	92.112	119.819	105.849	103.528	99.404	86.9	115.169	101.746	87.355	107.099	116.846	97.0756			53.366	101.244	99.203	92.112	119.819	105.849	103.528	99.404	86.9	115.169	101.746	87.355	107.099	116.846	97.0756			0.97024	0	1.299	1.10873	1.42909	1.28221	1.46426	1.42001	1.41199	1.30792	1.16826	0.979625	1.2613	1.36172	1.22739
83.743	99.467	108.336	84.932	118.255	82.867	112.723	103.994	116.142	104.725	91.703	98.115	123.187	84.858	91.2372			83.743	99.467	108.336	84.932	118.255		112.723	103.994	116.142	104.725	91.703	98.115	123.187	84.858	91.2372			1.10368	0.921427	1.33351	1.16128	1.53603	1.40569	1.45482	1.44899	1.12898	1.18114	1.01687	1.08419	1.31053	1.24854	1.12419
86.982	105.054	102.717	89.06	118.622	97.146	109.244	103.455	92.7	100.689	100.136	80.675	101.386	95.701	97.6917			86.982	105.054	102.717	89.06	118.622	97.146	109.244	103.455	92.7	100.689	100.136	80.675	101.386	95.701	97.6917			1.06037	1.16339	1.32212	1.25849	1.3575	1.33393	1.01651	1.09336	1.45947	1.29267	1.20986	1.00353	1.33159	1.2719	1.23232
95.122	96.435	85.14	107.184	103.033	97.329	101.513	126.592	103.113	88.9873	91.15	101.128	93.271	91.274	94.9109			95.122	96.435	85.14	107.184	103.033	97.329	101.513	126.592	103.113	88.9873	91.15	101.128	93.271	91.274	94.9109			0.658977	1.25019	1.22498	1.13742	1.47956	1.30705	1.27839	1.22747	1.07306	1.42214	1.25639	1.07868	1.32249	1.44284	1.19872
88.109	93.535	99.216	80.243	114.395	96.21	103.122	109.34	128.293	100.97	92.09	98.516	101.317	95.842	92.3724			88.109	93.535	99.216	80.243	114.395	96.21	103.122	109.34	128.293	100.97	92.09	98.516	101.317	95.842	92.3724			1.03408	1.22824	1.33776	1.04876	1.46024	0	1.39193	1.28414	1.43415	1.29318	1.13237	1.21155	1.52115	1.04785	1.12662
88.685	87.06	102.999	84.396	98.8548	99.839	93.936	101.464	105.514	96.5836	97.014	94.521	101.718	112.834	95.3417			88.685	87.06	102.999	84.396	98.8548	99.839	93.936	101.464	105.514	96.5836	97.014	94.521	101.718	112.834	95.3417			1.07408	1.29723	1.26838	1.09974	1.46477	1.19958	1.34897	1.27749	1.14468	1.24334	1.23651	0.996196	1.25194	1.18174	1.20632
95.812	99.137	100.502	93.102	100.217	101.56	115.117	110.578	113.383	110.339	87.256	86.267	104.909	117.915	97.8942			95.812	99.137	100.502	93.102	100.217	101.56	115.117	110.578	113.383	110.339	87.256	86.267	104.909	117.915	97.8942			1.17459	1.1908	1.05133	1.32354	1.27227	1.20184	1.25351	1.56319	1.27327	1.09884	1.12554	1.24875	1.15173	1.12708	1.17198
76.614	101.241	103.541	91.143	96.9791	104.323	109.867	111.318	94.704	119.699	134.412	103.116	91.111	46.326	100.487			76.614	101.241	103.541	91.143	96.9791	104.323	109.867	111.318	94.704	119.699		103.116	91.111	46.326	100.487			1.08799	1.15499	1.22515	0.990861	1.41258	1.18803	1.27338	1.35016	1.5842	1.2468	1.13715	1.2165	1.25109	1.18348	1.14064
78.042	103.469	91.841	89.713	100.642	94.266	104.524	104.187	96.813	113.3	110.517	89.336	106.263	112.859	94.3013			78.042	103.469	91.841	89.713	100.642	94.266	104.524	104.187	96.813	113.3	110.517	89.336	106.263	112.859	94.3013			1.09511	1.07504	1.27186	1.04214	1.22068	1.23284	1.15995	1.2529	1.30291	1.19264	1.19795	1.16717	1.25604	1.3933	1.1773
81.833	93.021	93.306	101.625	101.828		112.468	109.724	96.24	82.38	119.546	87.232	109.911	96.472	95.1936			81.833	93.021	93.306	101.625	101.828		112.468	109.724	96.24	82.38	119.546	87.232	109.911	96.472	95.1936			1.18311	1.22417	1.24102	1.14965	1.23751	1.25409	1.42149	1.36545	1.40008	1.36249	1.07746	1.06525	1.29544	1.45605	1.20882
77.96	94.698	114.521	111.364	114.851		100.714	106.082	89.866	111.462	110.052	87.725	99.19	102.446	99.7833			77.96	94.698	114.521	111.364	114.851		100.714	106.082	89.866	111.462	110.052	87.725	99.19	102.446	99.7833			0.94605	1.25015	1.27855	1.12546	1.19752	1.28821	1.35667	1.37458	1.16943	1.47807	0	1.2733	1.12506	0.572046	1.24083
83.028	96.339	107.166	113.113	116.224		94.559	108.65	118.821	111.962	102.321	82.065	103.172	122.315	95.1763			83.028	96.339	107.166	113.113	116.224		94.559	108.65	118.821	111.962	102.321	82.065	103.172	122.315	95.1763			0.963683	1.27766	1.13408	1.1078	1.24275	1.16402	1.29069	1.28653	1.19547	1.39906	1.36469	1.10314	1.31216	1.39361	1.16446
72.057	90.772	121.669	129.235	120.384		102.49	50.675	96.243	122.306	108.847	82.919	110.342	95.174	100.352			72.057	90.772	121.669	129.235	120.384		102.49		96.243	122.306	108.847	82.919	110.342	95.174	100.352			1.0105	1.14865	1.15217	1.25489	1.2574		1.38878	1.3549	1.1884	1.01725	1.47619	1.07716	1.35721	1.19126	1.17548
88.334	87.019	111.359	122.277	119.847		104.381		15.655	90.423	94.338	91.05	95.056	92.995	99.516			88.334	87.019	111.359	122.277	119.847		104.381			90.423	94.338	91.05	95.056	92.995	99.516			0.96267	1.16936	1.41414	1.37515	1.41821		1.24364	1.30993	1.10969	1.37636	1.35895	1.08325	1.22482	1.26503	1.23215
26.023	94.625	126.68	110.956	101.87		91.7		101.026	98.912	116.847	96.149	89.887	94.328	126.413				94.625	126.68	110.956	101.87		91.7		101.026	98.912	116.847	96.149	89.887	94.328	126.413			1.02525	1.18962	1.32331	1.39675	1.43517		1.16764	1.34164	1.46723	1.38254	1.26349	1.01336	1.27399	1.51038	1.17526
71.93	93.292	114.9	47.442	102.984		105.264		105.766	106.253	65.926	87.276	96.717	94.852	129.636			71.93	93.292	114.9		102.984		105.264		105.766	106.253		87.276	96.717	94.852	129.636			0.889779	1.12088	1.5024	1.59583	1.48654		1.26557		1.18843	1.51027	1.34407	1.02391	1.36253	1.17523	1.23917
85.671	86.422	115.067	112.069	111.322		96.92		98.681	117.103		80.035	97.985	88.604	119.538			85.671	86.422	115.067	112.069	111.322		96.92		98.681	117.103		80.035	97.985	88.604	119.538			1.09077	1.07453	1.37509	1.50991	1.4799		1.28892		0	1.11657	1.16491	1.12431	1.17378	1.14833	1.22885
77.789	95.607	111.453	124.993	116.61		105.853		82.592	92.66		75.71	94.024	111.158	126.918			77.789	95.607	111.453	124.993	116.61		105.853		82.592	92.66		75.71	94.024	111.158	126.918			0	1.16845	1.56428	1.37011	1.25791		1.13234		1.2475	1.22139	1.44286	1.18727	1.10995	1.16479	1.56098
69.167	104.056	107.314	90.301	110.141		79.391		99.223	121.538		90.486	105.339	75.47	130.751			69.167	104.056	107.314	90.301	110.141		79.391		99.223	121.538		90.486	105.339	75.47	130.751			0.88821	1.15199	1.41882	0	1.27168		1.29983		1.30603	1.31204		1.07771	1.19429	1.17126	1.60078
74.976	93.427		113.078	112.54		85.952		119.596	131.499		92.99	76.06	105.547	130.195			74.976	93.427		113.078	112.54		85.952		119.596	131.499		92.99	76.06	105.547	130.195			1.05789	1.06716	1.42088	1.38386	1.37463		1.19679		1.21854	1.44602		0.988293	1.20994	1.09411	1.47609
73.23	100.263		95.881	79.253		101.286		111.592	125.805		94.066	122.644	82.452	125.875			73.23	100.263		95.881	79.253		101.286		111.592	125.805		94.066	122.644	82.452	125.875			0.960559	1.18058	1.37625	1.54345	1.43994		1.3071		1.01987	1.14419		0.934887	1.16103	1.37261	1.56722
82.851	98.639		101.932	100.648		101.012		102.125	118.6		88.622	111.957	77.51	124.612			82.851	98.639		101.932	100.648		101.012		102.125	118.6		88.622	111.957	77.51	124.612			0.854092	1.28491	1.32514	1.11506	1.36005		0.980341		1.22523	1.50078		1.11734	1.30075	0.931923	1.61455
79.487	92.805		80.078	114.144		100.329		107.81	114.484		96.406	93.265	100.878	117.645			79.487	92.805		80.078	114.144		100.329		107.81	114.484		96.406	93.265	100.878	117.645			0.925823	1.15366		1.39632	1.38967		1.06136		1.4768	1.62378		1.14826	0.939209	1.30332	1.60768
36.194			109.288	108.213		102.817		107.687	110.061		87.323	108.105	76.034	126.038						109.288	108.213		102.817		107.687	110.061		87.323	108.105	76.034	126.038			0.904263	1.23807		1.18396	0.978637		1.25071		1.37797	1.55347		1.16155	1.51444	1.01814	1.55434
			109.714	105.56		62.862		98.045	115.354		67.429	89.223	89.683	116.882						109.714	105.56		62.862		98.045	115.354		67.429	89.223	89.683	116.882			1.02307	1.21802		1.25868	1.24283		1.24732		1.26107	1.4645		1.09433	1.38247	0.957114	1.53874
			114.089	117.994		94.568		100.309	120.853		79.115	87.89	87.796	123.139						114.089	117.994		94.568		100.309	120.853		79.115	87.89	87.796	123.139			0.981526	1.14598		0.988824	1.40948		1.23889		1.33127	1.41368		1.19045	1.15166	1.24567	1.45271
			112.89	128.874		87.534		110.223	111.036		86.026	69.709	83.986	107.355						112.89	128.874		87.534		110.223	111.036		86.026	69.709	83.986	107.355						1.34952	1.33624		1.26961		1.32975	1.35906		1.07829	1.33491	0.938888	1.55635
			94.092	128.884		47.758		92.476	124.907		86.175	81.732	91.953	117.248						94.092	128.884		109.28		92.476	124.907		86.175	81.732	91.953	117.248						1.35478	1.30348		0.776236		1.21069	1.42442		0.832631	1.10175	1.10743	1.44328
			90.921	113.05		109.28		95.878			69.187	97.865	83.829	114.492						90.921	113.05				95.878			69.187	97.865	83.829	114.492						1.4088	1.45702		1.16775		1.23864	1.49232		0.976933	1.08529	1.08413	1.52056
			111.355	117.106				78.512			98.772	95.269	43.682	101.878						111.355	117.106				78.512			98.772	95.269	43.682	101.878						1.394	1.59137		1.08089		1.36106	1.3711		1.06227	0.860785	1.03708	1.32565
			111.006	115.811				76.813			97.294	80.373	86.442	114.972						111.006	115.811				76.813			97.294	80.373	86.442	114.972						1.16187	1.59149		1.34942		1.14192	1.54238		1.06411	1.00925	1.13546	1.44781
			121.289	118.803				88.195			88.572	86.807	73.542	117.189						121.289	118.803				88.195			88.572	86.807	73.542	117.189						1.12272	1.39597				1.18393			0.854339	1.20846	1.03514	1.41377
				99.566				70.185			85.896	78.351	81.288	117.55							99.566				70.185			85.896	78.351	81.288	117.55						1.37504	1.44606				0.969487			1.21966	1.17641	0.539397	1.25801
				136.929				96.249			87.161	87.116		108.642							136.929				96.249			87.161	87.116		108.642						1.37073	1.43006				0.948507			1.20141	0.992467	1.06741	1.4197
				104.338				93.889			95.027	90.545		99.9215							104.338				93.889			95.027	90.545		99.9215						1.49771	1.46701				1.08905			1.09371	1.07192	0.908116	1.44708
								75.245			93.843	95.673		119.953											75.245			93.843	95.673		119.953							1.22947				0.866663			1.06067	0.967499	1.00377	1.45154
								99.08			81.77	76.814													99.08			81.77	76.814									1.69083				1.18851			1.07629	1.07573		1.34153
								91.013			84.496	88.683													91.013			84.496	88.683									1.28839				1.15937			1.17342	1.11807
								100.292			84.107	87.785													100.292			84.107	87.785													0.929145			1.1588	1.1814
								81.57			100.824	94.278													81.57			100.824	94.278													1.22347			1.00972	0.948519
								63.087			74.934	86.812													63.087			74.934	86.812													1.12385			1.04338	1.09508
								86.362			88.66	86.343													86.362			88.66	86.343													1.23843			1.03858	1.08399
								87.714			85.645	87.837													87.714			85.645	87.837													1.00725			1.245	1.16417
								97.311			78.596	89.406													97.311			78.596	89.406													0.779015			0.925305	1.07198
								70.735			84.364	84.506													70.735			84.364	84.506													1.06642			1.0948	1.06619
								85.133			98.811	85.57													85.133			98.811	85.57													1.08312			1.05757	1.08463
								98.287			92.523	75.941													98.287			92.523	75.941													1.20162			0.970524	1.10401
								88.47			110.412	104.636													88.47			110.412	104.636													0.873454			1.04175	1.0435
								83.947			97.934														83.947			97.934														1.05124			1.22014	1.05664
								81.847			90.531														81.847			90.531														1.21367			1.1425	0.937739
								99.849			115.287														99.849			115.287														1.09245			1.3634	1.29207
								57.139			94.154														57.139			94.154														1.0366			1.20931
								91.732			97.682														91.732			97.682														1.01067			1.1179
								78.085			98.3														78.085			98.3														1.23296			1.42359
								87.801			90.755														87.801			90.755														0.705567			1.16264
								85.62			99.726														85.62			99.726														1.13273			1.2062
								82.883			96.526														82.883			96.526														0.964214			1.21383
								70.755			96.722														70.755			96.722														1.08419			1.12067
								83.434			92.311														83.434			92.311														1.05726			1.23144
								80.961			105.488														80.961			105.488														1.02346			1.19193
								69.668			84.204														69.668			84.204														0.873701			1.19435
								87.684			100.499														87.684			100.499														1.03026			1.13988
								84.694			105.459														84.694			105.459														0.999728			1.30259
								82.368			105.925														82.368			105.925														0.860279			1.03977
											100.805																	100.805														1.08274			1.24099
											96.693																	96.693														1.04582			1.30224
											97.15																	97.15														1.0171			1.30799
											104.805																	104.805																	1.24477
											100.373																	100.373																	1.19399
											107.839																	107.839																	1.19963
											91.444																	91.444																	1.29416
											98.796																	98.796																	1.23943
											99.768																	99.768																	1.33162
											92.347																	92.347																	1.12917
											91.493																	91.493																	1.21996
											97.205																	97.205																	1.23196
											103.991																	103.991																	1.14032
											103.868																	103.868																	1.12978
											94.4																	94.4																	1.20031
											94.813																	94.813																	1.28411
																																													1.28259
																																													1.16568
																																													1.17078
[truncated: 7 more columns]

## Sheet: Fig.2B
	Fig. 2B			Statistics
	EV	Y71H10B.1		Column B	Y71H10B.1
	0.973027	0.486056		vs.	vs.
	1.1057	0.456623		Column A	EV
	1.28106	0.421423
	0.472137	0.395359
	0.784994	0.60303		P value	<0.0001
	0.988391	0.442388		P value summary	****
	0.944915	0.790602		Significantly different (P < 0.05)?	Yes
	0.722346	0.434421		One- or two-tailed P value?	Two-tailed
	1.1441	0.422273		t, df	t=12.13, df=26
	1.11291	0.662099		Number of pairs	27
	0.992116	0.541629
	0.68153	0.439557
	1.25893	0.557304		Geometric mean of ratios	0.5269
	0.853526	0.558857		SD of log(ratios)	0.1192
	1.23747	0.470765		SEM of log(ratios)	0.02293
	1.02205	0.465232		95% confidence interval	0.4727 to 0.5873
	1.19243	0.459191		R squared (partial eta squared)	0.8499
	1.26059	0.806717
	0.825274	0.560044
	0.740308	0.614916
	1.19729	0.614414
	1.13401	0.390233
	0.904032	0.425604
	0.979601	0.511637
	0.987105	0.418457
	1.10708	0.672061
	1.09708	0.567581
		0.599245
		0.545931
		0.466563
		0.557467
		0.468591
		0.632433
		0.702195
Raw data and analysis
Rep1			Rep2			Rep3
EV	Y71H10B.1		EV	Y71H10B.1		EV	Y71H10B.1
5.24208e+06	2.61857e+06		5.09063e+06	2.27495e+06		5.50617e+06	2.2929e+06
1.43742e+06	2.46001e+06		3.89156e+06	3.56699e+06		6.42406e+06	2.75639e+06
5.95686e+06	2.27037e+06		6.16373e+06	2.91797e+06		6.7913e+06	2.25439e+06
6.90157e+06	2.12995e+06		5.99566e+06	2.36807e+06		4.44608e+06	3.62066e+06
2.54359e+06	3.24876e+06		5.34492e+06	3.00241e+06		3.98833e+06	3.05778e+06
4.22907e+06	2.38332e+06		3.67167e+06	3.01078e+06		6.45028e+06	4.80381e+06
5.32485e+06	4.61621e+06		6.78233e+06	2.5362e+06		6.10936e+06	3.22837e+06
2.39853e+06	4.25928e+06		764478	2.50638e+06		4.87038e+06	4.61001e+06
1.20905e+06	2.34039e+06		4.59828e+06	2.47384e+06		5.2775e+06	2.94114e+06
			6.66672e+06	4.3461e+06		5.31792e+06	2.51356e+06
				3.01717e+06		5.96429e+06	3.00329e+06
				5.00919e+06		5.91039e+06	2.52448e+06
				3.31279e+06		1.47109e+06	3.40716e+06
				3.31009e+06			3.783e+06
				2.10234e+06			6.57287e+06
Combine all data			Remove outliers			relative intensity
EV	Y71H10B.1		EV	Y71H10B.1		EV average:	5.38739e+06
5.24208e+06	2.61857e+06		5242078	2618573
1.43742e+06	2.46001e+06			2460008		EV	Y71H10B.1
5.95686e+06	2.27037e+06		5956863	2270368		0.973027	0.486056
6.90157e+06	2.12995e+06		6901569	2129953		1.1057	0.456623
2.54359e+06	3.24876e+06		2543586	3248760		1.28106	0.421423
4.22907e+06	2.38332e+06		4229071	2383318		0.472137	0.395359
5.32485e+06	4.61621e+06		5324848			0.784994	0.60303
2.39853e+06	4.25928e+06			4259283		0.988391	0.442388
1.20905e+06	2.34039e+06			2340393		0.944915	0.790602
5.09063e+06	2.27495e+06		5090627	2274948		0.722346	0.434421
3.89156e+06	3.56699e+06		3891561	3566985		1.1441	0.422273
6.16373e+06	2.91797e+06		6163727	2917967		1.11291	0.662099
5.99566e+06	2.36807e+06		5995660	2368066		0.992116	0.541629
5.34492e+06	3.00241e+06		5344915	3002414		0.68153	0.439557
3.67167e+06	3.01078e+06		3671670	3010782		1.25893	0.557304
6.78233e+06	2.5362e+06		6782327	2536197		0.853526	0.558857
764478	2.50638e+06			2506384		1.23747	0.470765
4.59828e+06	2.47384e+06		4598279	2473843		1.02205	0.465232
6.66672e+06	4.3461e+06		6666724	4346100		1.19243	0.459191
5.50617e+06	3.01717e+06		5506168	3017173		1.26059	0.806717
6.42406e+06	5.00919e+06		6424064			0.825274	0.560044
6.7913e+06	3.31279e+06		6791296	3312792		0.740308	0.614916
4.44608e+06	3.31009e+06		4446075	3310089		1.19729	0.614414
3.98833e+06	2.10234e+06		3988329	2102340		1.13401	0.390233
6.45028e+06	2.2929e+06		6450280	2292897		0.904032	0.425604
6.10936e+06	2.75639e+06		6109359	2756386		0.979601	0.511637
4.87038e+06	2.25439e+06		4870375	2254390		0.987105	0.418457
5.2775e+06	3.62066e+06		5277495	3620656		1.10708	0.672061
5.31792e+06	3.05778e+06		5317920	3057781		1.09708	0.567581
5.96429e+06	4.80381e+06		5964287				0.599245
5.91039e+06	3.22837e+06		5910388	3228369			0.545931
1.47109e+06	4.61001e+06						0.466563
	2.94114e+06			2941141			0.557467
	2.51356e+06			2513558			0.468591
	3.00329e+06			3003290			0.632433
	2.52448e+06			2524483			0.702195
	3.40716e+06			3407162
	3.783e+06			3782997
	6.57287e+06

## Sheet: Fig. 2C
	Fig.2C					Statistics
	EV	let-767				Column B	let-767
	1.01957	0.610548				vs.	vs.
	0.908691	0.725047				Column A	EV
	1.13147	0.376832
	1.07415	0.490742
	0.978799	0.609588				P value	<0.0001
	0.694572	0.497118				P value summary	****
	1.08967	0.568116				Significantly different (P < 0.05)?	Yes
	0.942426	0.671892				One- or two-tailed P value?	Two-tailed
	1.01878	0.392971				t, df	t=14.39, df=35
	0.923142	0.545548				Number of pairs	36
	1.17181	0.73155
	1.0515	0.481534
	0.963946	0.693971				Geometric mean of ratios	0.5443
	1.00836	0.652381				SD of log(ratios)	0.1102
	1.25763	0.348129				SEM of log(ratios)	0.01836
	0.86489	0.493485				95% confidence interval	0.4995 to 0.5930
	1.32291	0.421897				R squared (partial eta squared)	0.8554
	1.38473	0.688063
	0.794376	0.47671
	1.08351	0.592432
	0.863557	0.445796
	0.885946	0.535199
	1.00042	0.520779
	0.994811	0.53641
	1.05585	0.616105
	1.18362	0.461835
	0.94479	0.487721
	0.712505	0.575069
	1.15487	0.501109
	0.894964	0.563452
	0.996054	0.608874
	0.611643	0.410691
	0.85492	0.703434
	1.01714	0.4999
	1.02474	0.571291
	1.11924	0.547679
		0.725033
		0.758788
		0.642951
		0.718303
		0.914881
		0.700029
		0.880271
		0.564874
		0.7346
		0.792974
		0.574829
		0.762444
		0.798383
		0.655587
		0.838866
		0.190055
		0.944607
		0.65164
		0.716761
		0.814008
		0.72849
		0.486603
		0.700128
		0.691334
		0.764386
		0.63661
		0.762675
		0.802797
		0.730816
		0.56567
		0.597245
		0.639989
		0.699369
		0.724417
		0.556615
		0.837626
		0.858681
		0.631415
		0.853184
		0.670118
		0.688262
		0.493879
		0.471453
		0.696215
		0.595433
		0.604818
		0.642882
		0.67627
		0.608682
		0.443888
		0.540901
		0.461541
		0.843956
		0.611507
		0.688535
		0.786102
		0.256872
		0.63015
		0.625843
		0.702594
		0.549845
		0.560367
		0.452206
		0.537141
		0.706462
		0.539583
Raw data and analysis
Rep1							Rep2							Rep3
EV	let-767						EV	let-767						EV	let-767
4.42878e+06	2.65208e+06						5.46284e+06	2.48156e+06						4.70652e+06	3.0379e+06
3.94714e+06	3.14944e+06						3.75688e+06	2.37899e+06						3.75109e+06	3.1467e+06
4.91485e+06	1.63687e+06						5.74643e+06	3.14938e+06						3.84834e+06	2.41781e+06
4.66586e+06	2.13167e+06						6.01496e+06	3.296e+06						4.3456e+06	3.63845e+06
4.25168e+06	2.64791e+06						3.45058e+06	2.79283e+06						4.32123e+06	3.72991e+06
3.01706e+06	2.15937e+06							3.12014e+06						4.58636e+06	2.74272e+06
4.73327e+06	2.46777e+06							3.97403e+06						5.14137e+06	3.70604e+06
4.09368e+06	2.91854e+06							3.04076e+06						4.10395e+06	2.91084e+06
4.42533e+06	1.70697e+06							3.82369e+06						3.09496e+06	2.98965e+06
4.00992e+06	2.36974e+06							2.45368e+06						5.01647e+06	2.1453e+06
5.09005e+06	3.17768e+06							3.19094e+06						3.88752e+06	2.04788e+06
4.56746e+06	2.09167e+06							3.4445e+06						4.32663e+06	3.0242e+06
4.18716e+06	3.01445e+06							2.49693e+06						2.65684e+06	2.58642e+06
4.38009e+06	2.83379e+06							3.31188e+06						3.71357e+06	2.62719e+06
	1.51219e+06							3.46799e+06						4.41822e+06	2.79253e+06
	2.14359e+06							2.84772e+06						4.45125e+06	2.93756e+06
	1.83262e+06							3.64384e+06						4.86173e+06	2.64398e+06
	2.98879e+06							825557							1.92815e+06
	2.07072e+06							4.10315e+06							2.34955e+06
	2.57339e+06							2.83057e+06							2.00483e+06
	1.93643e+06							3.11345e+06							3.66595e+06
	2.32478e+06							3.53586e+06							2.65624e+06
	2.26215e+06							3.16439e+06							2.99083e+06
	2.33004e+06							2.11369e+06							3.41465e+06
	2.67622e+06							3.04119e+06							1.11579e+06
	2.00611e+06							3.00299e+06							2.73723e+06
	2.11855e+06							3.32032e+06							2.71852e+06
	2.49797e+06							2.76529e+06							3.05191e+06
	2.1767e+06							3.31288e+06							2.3884e+06
	2.44751e+06							3.48717e+06							2.43411e+06
	2.64481e+06							3.1745e+06							1.96428e+06
	1.78395e+06							2.45714e+06							2.33322e+06
	3.05555e+06							2.59429e+06							3.06871e+06
	2.17145e+06							2.77997e+06							2.34383e+06
Combine all data					Remove outliers					Relative intensity
EV	let-767				EV	let-767				EV average:	4.34377e+06
4.42878e+06	2.65208e+06				4428778	2652080
3.94714e+06	3.14944e+06				3947145	3149436				EV	let-767
4.91485e+06	1.63687e+06				4914849	1636871				1.01957	0.610548
4.66586e+06	2.13167e+06				4665861	2131671				0.908691	0.725047
4.25168e+06	2.64791e+06				4251679	2647908				1.13147	0.376832
3.01706e+06	2.15937e+06				3017060	2159368				1.07415	0.490742
4.73327e+06	2.46777e+06				4733267	2467766				0.978799	0.609588
4.09368e+06	2.91854e+06				4093679	2918543				0.694572	0.497118
4.42533e+06	1.70697e+06				4425332	1706974				1.08967	0.568116
4.00992e+06	2.36974e+06				4009916	2369736				0.942426	0.671892
5.09005e+06	3.17768e+06				5090054	3177683				1.01878	0.392971
4.56746e+06	2.09167e+06				4567458	2091673				0.923142	0.545548
4.18716e+06	3.01445e+06				4187159	3014448				1.17181	0.73155
4.38009e+06	2.83379e+06				4380094	2833791				1.0515	0.481534
5.46284e+06	1.51219e+06				5462844	1512193				0.963946	0.693971
3.75688e+06	2.14359e+06				3756882	2143586				1.00836	0.652381
5.74643e+06	1.83262e+06				5746427	1832622				1.25763	0.348129
6.01496e+06	2.98879e+06				6014961	2988787				0.86489	0.493485
3.45058e+06	2.07072e+06				3450585	2070719				1.32291	0.421897
4.70652e+06	2.57339e+06				4706524	2573389				1.38473	0.688063
3.75109e+06	1.93643e+06				3751094	1936434				0.794376	0.47671
3.84834e+06	2.32478e+06				3848343	2324780				1.08351	0.592432
4.3456e+06	2.26215e+06				4345602	2262145				0.863557	0.445796
4.32123e+06	2.33004e+06				4321228	2330042				0.885946	0.535199
4.58636e+06	2.67622e+06				4586360	2676218				1.00042	0.520779
5.14137e+06	2.00611e+06				5141367	2006106				0.994811	0.53641
4.10395e+06	2.11855e+06				4103950	2118549				1.05585	0.616105
3.09496e+06	2.49797e+06				3094959	2497965				1.18362	0.461835
5.01647e+06	2.1767e+06				5016467	2176701				0.94479	0.487721
3.88752e+06	2.44751e+06				3887519	2447506				0.712505	0.575069
4.32663e+06	2.64481e+06				4326629	2644808				1.15487	0.501109
2.65684e+06	1.78395e+06				2656836	1783949				0.894964	0.563452
3.71357e+06	3.05555e+06				3713574	3055555				0.996054	0.608874
4.41822e+06	2.17145e+06				4418223	2171452				0.611643	0.410691
4.45125e+06	2.48156e+06				4451253	2481557				0.85492	0.703434
4.86173e+06	2.37899e+06				4861732	2378992				1.01714	0.4999
	3.14938e+06					3149376				1.02474	0.571291
	3.296e+06					3296002				1.11924	0.547679
	2.79283e+06					2792832					0.725033
	3.12014e+06					3120143					0.758788
	3.97403e+06					3974033					0.642951
	3.04076e+06					3040764					0.718303
	3.82369e+06					3823692					0.914881
	2.45368e+06					2453681					0.700029
	3.19094e+06					3190935					0.880271
	3.4445e+06					3444496					0.564874
	2.49693e+06					2496926					0.7346
	3.31188e+06					3311880					0.792974
	3.46799e+06					3467992					0.574829
	2.84772e+06					2847720					0.762444
	3.64384e+06					3643840					0.798383
	825557					825557					0.655587
	4.10315e+06					4103154					0.838866
	2.83057e+06					2830574					0.190055
	3.11345e+06					3113446					0.944607
	3.53586e+06					3535861					0.65164
	3.16439e+06					3164394					0.716761
	2.11369e+06					2113693					0.814008
	3.04119e+06					3041194					0.72849
	3.00299e+06					3002994					0.486603
	3.32032e+06					3320316					0.700128
	2.76529e+06					2765289					0.691334
	3.31288e+06					3312882					0.764386
	3.48717e+06					3487167					0.63661
	3.1745e+06					3174498					0.762675
	2.45714e+06					2457139					0.802797
	2.59429e+06					2594293					0.730816
	2.77997e+06					2779965					0.56567
	3.0379e+06					3037898					0.597245
	3.1467e+06					3146702					0.639989
	2.41781e+06					2417805					0.699369
	3.63845e+06					3638453					0.724417
	3.72991e+06					3729913					0.556615
	2.74272e+06					2742721					0.837626
	3.70604e+06					3706036					0.858681
	2.91084e+06					2910838					0.631415
	2.98965e+06					2989653					0.853184
	2.1453e+06					2145298					0.670118
	2.04788e+06					2047882					0.688262
	3.0242e+06					3024199					0.493879
	2.58642e+06					2586424					0.471453
	2.62719e+06					2627191					0.696215
	2.79253e+06					2792529					0.595433
	2.93756e+06					2937560					0.604818
	2.64398e+06					2643976					0.642882
	1.92815e+06					1928145					0.67627
	2.34955e+06					2349550					0.608682
	2.00483e+06					2004829					0.443888
	3.66595e+06					3665951					0.540901
	2.65624e+06					2656245					0.461541
	2.99083e+06					2990835					0.843956
	3.41465e+06					3414646					0.611507
	1.11579e+06					1115793					0.688535
	2.73723e+06					2737226					0.786102
	2.71852e+06					2718517					0.256872
	3.05191e+06					3051905					0.63015
	2.3884e+06					2388401					0.625843
	2.43411e+06					2434106					0.702594
	1.96428e+06					1964277					0.549845
	2.33322e+06					2333217					0.560367
	3.06871e+06					3068710					0.452206
	2.34383e+06					2343826					0.537141
											0.706462
											0.539583

## Sheet: Fig. 2F, E in S1 Fig
	Fig.2E			Statistics				E in S1 Fig			Statistics
	EV	rpt-5		Column B	rpt-5			EV	hsp-4		Column B	hsp-4
	1.02562	0.918107		vs.	vs.			1.02562	0.982374		vs.	vs.
	0.933789	1.21871		Column A	EV			0.933789	0.908245		Column A	EV
	0.986249	1.11664						0.986249	0.949611
	0.947946	0.991929						0.947946	0.989942
	0.915645	1.01876		P value	<0.0001			0.915645	0.862024		P value	0.6384
	0.935776	0.989355		P value summary	****			0.935776	0.985004		P value summary	ns
	0.979464	1.15072		Significantly different (P < 0.05)?	Yes			0.979464	1.06309		Significantly different (P < 0.05)?	No
	0.929536	1.15083		One- or two-tailed P value?	Two-tailed			0.929536	0.947499		One- or two-tailed P value?	Two-tailed
	0.932754	1.08914		t, df	t=7.258, df=33			0.932754	0.920639		t, df	t=0.4743, df=33
	0.879692	1.13824		Number of pairs	34			0.879692	1.00189		Number of pairs	34
	1.01538	0.916023						1.01538	0.972582
	1.02643	1.14108						1.02643	0.845992
	0.936293	1.09395		Geometric mean of ratios	1.226			0.936293	1.07995		Geometric mean of ratios	0.9909
	0.923283	1.12669		SD of log(ratios)	0.07107			0.923283	0.965559		SD of log(ratios)	0.04883
	1.20006	1.07417		SEM of log(ratios)	0.01219			1.20006	0.880909		SEM of log(ratios)	0.008373
	1.21318	1.06623		95% confidence interval	1.158 to 1.298			1.21318	0.988837		95% confidence interval	0.9528 to 1.031
	1.11401	1.21111		R squared (partial eta squared)	0.6148			1.11401	0.906356		R squared (partial eta squared)	0.006771
	1.02732	1.1738						1.02732	0.962006
	0.991132	1.16302						0.991132	1.03415
	0.987508	1.26183						0.987508	1.0554
	1.13994	1.24894						1.13994	0.876125
	1.02219	1.26906						1.02219	0.884687
	1.07417	1.43458						1.07417	1.02087
	1.14364	1.38664						1.14364	0.984039
	1.01375	1.33815						1.01375	1.15595
	0.896186	1.49217						0.896186	1.14983
	1.05531	1.43149						1.05531	1.12322
	0.93253	1.39472						0.93253	1.12523
	0.991104	1.48978						0.991104	0.945974
	0.872684	1.37873						0.872684	0.980947
	0.921688	1.41764						0.921688	1.0126
	0.970357	1.45575						0.970357	1.07627
	0.996713	1.38511						0.996713	0.96444
	1.06866	1.42753						1.06866	0.910147
		1.4332							1.0302
		1.34797							1.00781
		1.15892							1.08398
		1.46305							0.955207
		1.43741							0.86201
		1.36519							0.971155
		1.48003							0.961082
		1.51326							1.13244
		1.33818							0.946883
		1.34997							0.9279
		1.42304							0.990208
		1.38962							0.961894
		1.39461							1.0695
		1.3765							1.01675
		1.34102							0.772352
		1.48451							0.884155
		1.4727							0.950185
		1.41292							0.828212
		1.39956							0.89357
		1.34454							1.0204
		1.25224							1.01989
		1.1882							1.10513
		1.2503							0.973449
		1.0882							1.12046
		1.08479							1.00383
		1.27604							0.969546
		1.16992
		1.05133
		1.08595
		1.14598
		1.08612
		1.06221
		1.24511
		1.22337
		1.11145
		1.13514
		1.29746
		1.1869
		1.22491
		1.1084
		0.968469
		1.06653
		1.23988
		1.23368
		1.07641
		1.05157
		1.2589
		1.15264
		1.16291
		1.116
		1.11292
		1.23161
		1.11305
Raw data and analysis
Rep1						Rep2						Rep3
EV	rpt-5	hsp-4				EV	rpt-5	hsp-4				EV	rpt-5	hsp-4
73.314	65.629	70.223				85.784	102.548	82.631				73.436	89.514	67.621
66.75	87.117	64.924				86.722	99.121	82.193				70.849	84.936	70.121
70.5	79.821	67.881				92.816	95.655	80.291				70.59	89.375	72.384
67.762	70.906	70.764				92.18	106.665	80.435				81.486	77.788	76.935
65.453	72.824	61.62				79.633	102.327					73.069	77.544	68.941
66.892	70.722	70.411					99.699					76.785	91.215	65.06
70.015	82.257	75.993					106.494					81.751	83.629	73.642
66.446	82.265	67.73					98.556					72.466	75.152	72.041
66.676	77.855	65.81					101.337					64.062	77.627	77.486
62.883	81.365	71.618					104.061					75.437	81.918	68.281
72.582	65.48	69.523					99.012					66.66	77.639	61.619
73.372	81.568	60.474					102.044					70.847	75.93	69.421
66.929	78.199	77.198					102.449					62.382	89.004	68.701
65.999	80.539	69.021					96.357					65.885	87.45	80.95
	76.785	62.97					82.843					69.364	79.45	67.686
	76.217	70.685					104.583					71.248	81.143	66.329
	86.574	64.789					102.75					76.391	92.746	70.783
	83.907	68.767					97.588						84.843	68.759
	83.136	73.924					105.797						87.56	76.451
	90.199	75.443					108.172						79.232	72.68
	89.278	62.628					95.657						69.229	55.21
	90.716	63.24					96.5						76.239	63.202
		72.975					101.723						88.63	67.922
		70.342					99.334						88.187	59.203
							99.691						76.945	63.875
							98.396						75.169	72.941
							95.86						89.99	72.905
							106.117						82.394	78.998
							105.273						83.128	69.585
							101						79.775	80.094
							100.045						79.555	71.757
							96.112						88.039	69.306
													79.564
Combine all repeats				Remove outliers				Relative intensity
EV	rpt-5	hsp-4		EV	rpt-5	hsp-4		EV average:	71.4829
73.314	65.629	70.223		73.314	65.629	70.223
66.75	87.117	64.924		66.75	87.117	64.924		EV	rpt-5	hsp-4
70.5	79.821	67.881		70.5	79.821	67.881		1.02562	0.918107	0.982374
67.762	70.906	70.764		67.762	70.906	70.764		0.933789	1.21871	0.908245
65.453	72.824	61.62		65.453	72.824	61.62		0.986249	1.11664	0.949611
66.892	70.722	70.411		66.892	70.722	70.411		0.947946	0.991929	0.989942
70.015	82.257	75.993		70.015	82.257	75.993		0.915645	1.01876	0.862024
66.446	82.265	67.73		66.446	82.265	67.73		0.935776	0.989355	0.985004
66.676	77.855	65.81		66.676	77.855	65.81		0.979464	1.15072	1.06309
62.883	81.365	71.618		62.883	81.365	71.618		0.929536	1.15083	0.947499
72.582	65.48	69.523		72.582	65.48	69.523		0.932754	1.08914	0.920639
73.372	81.568	60.474		73.372	81.568	60.474		0.879692	1.13824	1.00189
66.929	78.199	77.198		66.929	78.199	77.198		1.01538	0.916023	0.972582
65.999	80.539	69.021		65.999	80.539	69.021		1.02643	1.14108	0.845992
85.784	76.785	62.97		85.784	76.785	62.97		0.936293	1.09395	1.07995
86.722	76.217	70.685		86.722	76.217	70.685		0.923283	1.12669	0.965559
92.816	86.574	64.789			86.574	64.789		1.20006	1.07417	0.880909
92.18	83.907	68.767			83.907	68.767		1.21318	1.06623	0.988837
79.633	83.136	73.924		79.633	83.136	73.924		1.11401	1.21111	0.906356
73.436	90.199	75.443		73.436	90.199	75.443		1.02732	1.1738	0.962006
70.849	89.278	62.628		70.849	89.278	62.628		0.991132	1.16302	1.03415
70.59	90.716	63.24		70.59	90.716	63.24		0.987508	1.26183	1.0554
81.486	102.548	72.975		81.486	102.548	72.975		1.13994	1.24894	0.876125
73.069	99.121	70.342		73.069	99.121	70.342		1.02219	1.26906	0.884687
76.785	95.655	82.631		76.785	95.655	82.631		1.07417	1.43458	1.02087
81.751	106.665	82.193		81.751	106.665	82.193		1.14364	1.38664	0.984039
72.466	102.327	80.291		72.466	102.327	80.291		1.01375	1.33815	1.15595
64.062	99.699	80.435		64.062	99.699	80.435		0.896186	1.49217	1.14983
75.437	106.494	67.621		75.437	106.494	67.621		1.05531	1.43149	1.12322
66.66	98.556	70.121		66.66	98.556	70.121		0.93253	1.39472	1.12523
70.847	101.337	72.384		70.847	101.337	72.384		0.991104	1.48978	0.945974
62.382	104.061	76.935		62.382	104.061	76.935		0.872684	1.37873	0.980947
65.885	99.012	68.941		65.885	99.012	68.941		0.921688	1.41764	1.01261
69.364	102.044	65.06		69.364	102.044	65.06		0.970357	1.45575	1.07627
71.248	102.449	73.642		71.248	102.449	73.642		0.996713	1.38511	0.96444
76.391	96.357	72.041		76.391	96.357	72.041		1.06866	1.42753	0.910147
	82.843	77.486			82.843	77.486			1.4332	1.0302
	104.583	68.281			104.583	68.281			1.34797	1.00781
	102.75	61.619			102.75	61.619			1.15892	1.08398
	97.588	69.421			97.588	69.421			1.46305	0.955207
	105.797	68.701			105.797	68.701			1.43741	0.86201
	108.172	80.95			108.172	80.95			1.36519	0.971155
	95.657	67.686			95.657	67.686			1.48003	0.961082
	96.5	66.329			96.5	66.329			1.51326	1.13244
	101.723	70.783			101.723	70.783			1.33818	0.946883
	99.334	68.759			99.334	68.759			1.34997	0.9279
	99.691	76.451			99.691	76.451			1.42304	0.990208
	98.396	72.68			98.396	72.68			1.38962	0.961894
	95.86	55.21			95.86	55.21			1.39461	1.0695
	106.117	63.202			106.117	63.202			1.3765	1.01675
	105.273	67.922			105.273	67.922			1.34102	0.772352
	101	59.203			101	59.203			1.48451	0.884155
	100.045	63.875			100.045	63.875			1.4727	0.950185
	96.112	72.941			96.112	72.941			1.41292	0.828212
	89.514	72.905			89.514	72.905			1.39956	0.89357
	84.936	78.998			84.936	78.998			1.34454	1.0204
	89.375	69.585			89.375	69.585			1.25224	1.01989
	77.788	80.094			77.788	80.094			1.1882	1.10513
	77.544	71.757			77.544	71.757			1.2503	0.973449
	91.215	69.306			91.215	69.306			1.0882	1.12046
	83.629				83.629				1.08479	1.00383
	75.152				75.152				1.27604	0.969546
	77.627				77.627				1.16992
	81.918				81.918				1.05133
	77.639				77.639				1.08595
	75.93				75.93				1.14598
	89.004				89.004				1.08612
	87.45				87.45				1.06221
	79.45				79.45				1.24511
	81.143				81.143				1.22337
	92.746				92.746				1.11145
	84.843				84.843				1.13514
	87.56				87.56				1.29746
	79.232				79.232				1.1869
	69.229				69.229				1.22491
	76.239				76.239				1.1084
	88.63				88.63				0.968469
	88.187				88.187				1.06653
	76.945				76.945				1.23988
	75.169				75.169				1.23368
	89.99				89.99				1.07641
	82.394				82.394				1.05157
	83.128				83.128				1.2589
	79.775				79.775				1.15264
	79.555				79.555				1.16291
	88.039				88.039				1.116
	79.564				79.564				1.11292
									1.23161
									1.11305

## Sheet: Fig. 3A
	Correlation in METSIM		Previously calculated and reported in Civelek et al, [24]
	BMI		WHR
	bicor (signed median based correlation metric)	p-value	bicor	p-value
NT5C2	none		none
NT5DC1	-0.20749	6.17905e-09	-0.2237	3.44933e-10
NT5DC2	none		none
NT5DC3	-0.20872	5.00322e-09	-0.2016	1.6711e-08
NT5DC4	none		none
NOTCH1	-0.09109	0.01144	-0.094576	0.0086394
NOTCH2	0.11775	0.00106	0.087991	0.014589
NOTCH3	0.28002	2.44332e-15	0.24868	2.56675e-12
NOTCH4	-0.18447	2.54015e-07	-0.14863	3.46324e-05
FBN2	none		none
FBN3	none		none
FBN1	0.0828	0.021571	none
CRB1	-0.082703	0.021726	-0.10511	0.003499
CRB2	none		none
EYS	-0.26308	1.17532e-13	-0.285109	7.22705e-16
HSD17B12	-0.247429	3.32462e-12	-0.207322	6.36784e-09
HSDL1	-0.142624	7.14107e-05	-0.122235	0.000676
KAT5	-0.089538	0.012936	none
KAT7	-0.25557	6.01256e-13	-0.2164	1.30324e-09
KAT8	-0.16015	8.01065e-06	-0.11668	0.0011803
ZFHX2	0.076714	0.033303	0.084826	0.01856
ZFHX3	0.20122	1.77846e-08	0.18593	2.03246e-07
ZFHX4	-0.080614	0.025287	-0.10528	0.003447
DHX33	none		none
EIF6	0.081034	0.024535	0.071131	0.048485
MTCH1	none		none
MTCH2	0.21645	1.29111e-09	0.19863	2.72016e-08
GNL3	none		none
GNL3L	0.14306	6.77844e-05	0.14952	3.10261e-05
ADAMTS1	none		none
ADAMTS4	0.16553	3.88123e-06	0.16386	4.86341e-06
ADAMTS5	0.21336	2.23243e-09	0.21456	1.80627e-09
ADAMTS8	none		none
ADAMTS9	-0.18335	3.00622e-07	-0.12208	0.00068714
ADAMTS20	none		none
ADAMTS6	0.17724	7.43551e-07	0.15943	8.77648e-06
ADAMTS7	none		0.081205	0.024234
ADAMTS10	none		none
ADAMTS12	-0.11611	0.0012448	-0.13124	0.00026039
ADAMTS15	none		none
ADAMTS16	-0.13637	0.00014719	-0.11957	0.00088576
ADAMTS18	-0.1187	0.00096627	none
TCF3	0.22519	2.6153e-10	0.1975	3.2766e-08
TCF4	-0.16326	5.27444e-06	-0.14827	3.61837e-05
TCF12	0.082519	0.02202	0.085314	0.017892
RRP12	0.26617	5.92252e-14	0.2341	4.80228e-11
POLR1D	-0.10261	0.0043696	-0.12287	0.00063358
LEF1	none		none
TCF7	none		none
TCF7L1	-0.11118	0.002	-0.10883	0.0024944
TCF7L2	none		none
SOX1	none		0.085176	0.01808
SOX3	none		none
SOX4	0.11616	0.0012427	none
SOX11	none		none
PUM1	none		-0.083814	0.020014
PUM2	-0.21466	1.77471e-09	-0.22962	1.13472e-10
PSMC3	0.128146	0.000364097	0.12592	0.000461069
ACPP	0.10932	0.00238	0.090972	0.011553
ACP2	0.10932	1.0002e-13	0.26099	1.86172e-13
ACP4	none		none

## Sheet: Fig. 3B
	SNPs associated with Gene Expression and Traits
							Association with:
Human ortholog	top eSNP	ref_allele	alt_allele	snp weight	p-value	Tested allele	BMI	beta	WHR	beta	Genes associated w eSNP allele
NT5C2	rs11191606	T	C	1.06995	2.23001e-65	C	p = 0.0001919	-0.0086	p = 0.0002049	-0.009	NT5C2,C10orf32,USMG5,WBP1L,ARL3
NT5DC1	rs12154016	C	T	-0.610406	2.20347e-36	T	no		no		NT5DC1, FRK
NT5DC2	rs6778735	T	C	-0.508357	1.51177e-24	C	p = 6.024e-09	-0.0105	p = 5.556e-09	0.0108	NT5DC2,SMIM4,ALAS1,GNL3,NEK4,ITIH4
NT5DC3	rs4964805	C	G	-0.40915	4.60936e-14	G	no		no		NT5DC3
NT5DC4	none						no		no
NOTCH1	rs7849014	C	T	0.548014	6.96094e-07	T	no		no		NOTCH1
NOTCH2	rs2843025	A	G	0.399086	1.09512e-05	G	no		no		NOTCH2
NOTCH3	rs11672004	T	A	0.433675	3.5077e-08	A	no		no		NOTCH3, CYP4F12
NOTCH4	rs115963308	G	A	-0.820445	2.12244e-57	A	no		no		NOTCH4, ATF6B, TAP2, HCP5
FBN2	rs73348280	A	G	1.05442	1.4766e-36	G	no		no		FBN2
FBN3	none						no		no
FBN1	rs117678323	T	C	-1.1302	3.26167e-17	C	no		no		FBN1
CRB1	none						no		no
CRB2	none						no		no
EYS	none						no		no
HSD17B12	rs1061810	C	A	-1.29326	5.81334e-209						HSD17B12
HSDL1	rs4082806	C	T	0.580555	3.07848e-34						HSDL1
KAT5	none						no		no
KAT7	none						no		no
KAT8	rs1060506	C	T	0.693296	3.99745e-41	T	p = 3.384e-09	0.0122	p = 3.436e-05	0.0088	KAT8, RNF40
ZFHX2	none						no		no
ZFHX3	none						no		no
ZFHX4	none						no		no
DHX33	rs141957227	G	C	0.852283	3.97063e-15	C	p = 0.01376	-0.0173	no		DHX33, NLRP1, RPAIN, RABEP1
EIF6	rs7272884	G	A	0.794053	2.14735e-43	A	no		p = 0.003008	-0.0071	EIF6, PROCR
MTCH1	rs34385946	C	T	-0.660854	1.76443e-09	T	no		no		MTCH1
MTCH2	rs11604825	C	T	-0.617051	1.45805e-30	T	p = 3.883e-28	0.0221	p = 1.944e-06	0.0099	MTCH2, C1QTNF4, PSMC3, SLC39A13
GNL3	rs7612511	T	C	0.420753	5.09131e-17	C	p = 5.415e-13	0.0137	p = 2.606e-07	-0.0101	GNL3,NT5DC2,ALAS1,SMIM4,NEK4
GNL3L	none						no		no
ADAMTS1	none						no		no
ADAMTS4	rs4589131	T	G	-0.328112	6.76326e-11	G	p = 2.838e-05	0.0072	no		ADAMTS4, NUDFS2, F11R
ADAMTS5	rs381814	C	T	0.545311	1.52382e-22	T	no		no		ADAMTS5
ADAMTS8	none						no		no
ADAMTS9	rs4616635	C	G	0.494542	5.87353e-16	G	p = 2.196e-09	-0.0106	p = 6.679e-52	0.0279	ADAMTS9
ADAMTS20	none						no		no
ADAMTS6	none						no		no
ADAMTS7	none						no		no
ADAMTS10	none						no		no
ADAMTS12	rs1549258	C	T	-0.953503	2.34305e-86	T	no		p = .0127	-0.0052	ADAMTS12, AMACR
ADAMTS15	none						no		no
ADAMTS16	none						no		no
ADAMTS18	rs11150004	C	G	0.418383	1.25053e-16	G	no		no		ADAMTS18
TCF3	rs149492881	C	T	-1.33736	1.90204e-16	T	no		no		TCF3
TCF4	rs8766	T	C	-1.15642	1.81489e-160	C	no		no		TCF4
TCF12	rs2414493	C	T	-0.359749	9.40636e-08	T	no		p = 0.003697	0.0071	TCF12
RRP12	none						no		no
POLR1D	rs2232669	C	T	1.09391	2.35994e-41	T	no		no		POLR1D
LEF1	rs7684701	G	A	-0.441926	5.76401e-07	A	no		no		LEF1
TCF7	rs75785337	T	G	1.00249	2.11131e-05	G	no		no		TCF7
TCF7L1	rs7572750	C	A	0.307501	1.11606e-09	A	no		no		TCF7L1, TGOLN2, CAPG, RETSAT, GNLY
TCF7L2	rs2788180	G	A	-0.273713	2.23491e-05	A	no		no		TCF7L2
SOX1	none						no		no
SOX3	none						no		no
SOX4	rs6456457	G	A	0.291438	1.76673e-06	A	p = 1.845e-06	0.0094	p = 0.008241	0.0054	SOX4
SOX11	none						no		no
PUM1	rs143624937	G	A	0.606549	4.2092e-17	A	no		p = 0.00839	-0.0074	PUM1
PUM2	rs4666389	C	T	0.261894	1.59215e-06	T	no		no		PUM2
PSMC3	rs4237544	A	C	0.436172	1.19222e-17						PSMC3, NR1H3, C1QTNF4, MTCH2

## Sheet: Fig. 3C
	Associations published in GWAS catalog
Human Ortholog Gene	Variant and risk allele	P-value	Beta	Mapped gene	Reported trait	Trait(s)	Metabolic Syndrome Phenotypes
NT5C2	rs11191580-?	4 x 10-57	-	NT5C2	Systolic blood pressure	systolic blood pressure	yes
	rs77420391-A	2 x 10-22	0.7592 unit decrease	NT5C2	Systolic blood pressure	systolic blood pressure	yes
	rs11191580-?	3 x 10-20	0.10523462 unit increase	NT5C2	Hypertension	hypertension	yes
	rs112913898-?	5 x 10-17	0.04013 unit decrease	NT5C2, ST13P13	Pulse pressure	pulse pressure measurement	yes
	rs112913898-A	1 x 10-16	0.7843 unit decrease	NT5C2, ST13P13	Systolic blood pressure	systolic blood pressure	yes
	rs112913898-?	3 x 10-16	0.03919 unit decrease	NT5C2, ST13P13	Systolic blood pressure	systolic blood pressure	yes
	rs11191593-T	1 x 10-15	0.66 mmHg increase	NT5C2	Blood pressure	mean arterial pressure	yes
	rs112913898-A	2 x 10-15	0.5157 unit decrease	NT5C2, ST13P13	Pulse pressure	pulse pressure measurement	yes
	rs11191593-T	3 x 10-15	0.703 unit increase	NT5C2	Systolic blood pressure	systolic blood pressure	yes
	rs11191580-T	4 x 10-15	0.97 mmHg increase	NT5C2	Systolic blood pressure (long-term average)	systolic blood pressure	yes
	rs11191580-T	7 x 10-15	0.6749 unit increase	NT5C2	Systolic blood pressure	systolic blood pressure	yes
	rs12416331-A	7 x 10-15	0.4052 unit decrease	NT5C2	Mean arterial pressure	mean arterial pressure	yes
	rs11191560-T	8 x 10-15	0.033 unit decrease	NT5C2	Body mass index	body mass index	yes
	rs11191580-T	2 x 10-13	0.1102 unit increase	NT5C2	Hypertension	hypertension	yes
	rs11191593-T	4 x 10-13	0.446 unit increase	NT5C2	Pulse pressure	pulse pressure measurement	yes
	rs11191593-T	6 x 10-13	0.1142 unit increase	NT5C2	Hypertension	hypertension	yes
	rs11191580-T	9 x 10-13	0.4271 unit increase	NT5C2	Pulse pressure	pulse pressure measurement	yes
	rs112913898-A	9 x 10-13	0.1202 unit decrease	NT5C2, ST13P13	Hypertension	hypertension	yes
	rs12219304-C	1 x 10-12	0.0968 unit decrease	NT5C2	Hypertension	hypertension	yes
	rs11191580-T	2 x 10-11	0.031222157 unit decrease	NT5C2	Body mass index	body mass index	yes
	rs112913898-A	3 x 10-11	0.4429 unit decrease	NT5C2, ST13P13	Mean arterial pressure	mean arterial pressure	yes
	rs117208459-A	5 x 10-11	1.5607 unit decrease	NT5C2	Systolic blood pressure	systolic blood pressure	yes
	rs11191593-T	8 x 10-11	0.4086 unit increase	NT5C2	Mean arterial pressure	mean arterial pressure	yes
	rs11191580-T	1 x 10-10	0.3933 unit increase	NT5C2	Mean arterial pressure	mean arterial pressure	yes
	rs10883846-C	1 x 10-10	0.016841 unit increase	ST13P13, NT5C2	Birth weight	birth weight	yes
	rs112913898-?	6 x 10-10	0.02993 unit decrease	NT5C2, ST13P13	Mean arterial pressure	mean arterial pressure	yes
	rs11191560-C	2 x 10-9	0.031 kg/m2 increase	NT5C2	Body mass index	body mass index	yes
	rs74233809-C	2 x 10-9	0.0387 unit increase	NT5C2	Birth weight	birth weight	yes
	rs1163238-A	8 x 10-9	0.019 z score decrease	NT5C2	Birth weight	birth weight	yes
	rs11191560-C	8 x 10-9	0.031 kg/m2 increase	NT5C2	Body mass index	body mass index	yes
	rs11191580-C	4 x 10-8	0.0295 unit increase	NT5C2	Body mass index	body mass index	yes
	rs11191560-T	1 x 10-7	-	NT5C2	Body mass index (joint analysis main effects and smoking interaction)	smoking behavior, body mass index	yes
	rs11191560-T	5 x 10-7	0.028 kg/m2 decrease	NT5C2	BMI (adjusted for smoking behaviour)	smoking behavior, body mass index	yes
	rs11191593-T	1 x 10-6	0.54 mm of mercury increase	NT5C2	Blood pressure	mean arterial pressure	yes
	rs11191593-T	2 x 10-6	0.5976 mmHg increase	NT5C2	Mean arterial pressure	mean arterial pressure	yes
	rs11191560-T	2 x 10-6	-	NT5C2	Body mass index (joint analysis main effects and smoking interaction)	smoking behavior, body mass index	yes
	rs11191593-T	4 x 10-6	0.2605 unit increase	NT5C2	Diastolic blood pressure	diastolic blood pressure	yes
	rs11191560-T	4 x 10-6	0.0288 kg/m2 decrease	NT5C2	BMI in non-smokers	body mass index	yes
	rs11191580-T	5 x 10-6	0.2517 unit increase	NT5C2	Diastolic blood pressure	diastolic blood pressure	yes
	rs11191560-T	5 x 10-6	0.0337 kg/m2 decrease	NT5C2	BMI (adjusted for smoking behaviour)	smoking behavior, body mass index	yes
	rs11191560-T	7 x 10-6	0.0371 kg/m2 decrease	NT5C2	BMI in non-smokers	body mass index	yes
	rs112913898-A	7 x 10-6	0.2711 unit decrease	NT5C2, ST13P13	Diastolic blood pressure	diastolic blood pressure	yes
	rs7896547-G	3 x 10-55	0.05746989 unit decrease	NT5C2	Reticulocyte fraction of red cells	reticulocyte count	no
	rs7896547-G	4 x 10-42	0.04985184 unit decrease	NT5C2	High light scatter reticulocyte percentage of red cells	reticulocyte count	no
	rs12416331-A	6 x 10-42	0.5987 mmHg decrease	NT5C2	Pulse pressure	pulse pressure measurement	no
	rs7896547-G	1 x 10-40	0.04894108 unit decrease	NT5C2	High light scatter reticulocyte count	reticulocyte count	no
	rs1926030-?	2 x 10-22	-	NT5C2	Smoking status	smoking status measurement	no
	rs11191580-?	2 x 10-19	-	NT5C2	Cardiovascular disease	cardiovascular disease	no
	rs12416331-?	7 x 10-18	-	NT5C2	Schizophrenia	schizophrenia	no
	rs10786736-G	4 x 10-17	-	CNNM2, NT5C2	Schizophrenia	schizophrenia	no
	rs10883832-T	2 x 10-16	-	NT5C2	Schizophrenia	schizophrenia	no
	rs10883832-?	3 x 10-14	-	NT5C2	anorexia nervosa, attention-deficit/hyperactivity disorder, autism spectrum disorder, bipolar disorder, major depression, obsessive-compulsive disorder, schizophrenia, or Tourette syndrome (pleiotropy)	anorexia nervosa, obsessive-compulsive disorder, attention deficit hyperactivity disorder, Tourette syndrome, unipolar depression, schizophrenia, autism spectrum disorder, bipolar disorder	no
	rs11191582-?	4 x 10-14	-	NT5C2	Autism spectrum disorder or schizophrenia	schizophrenia, autism spectrum disorder	no
	rs7077291-T	3 x 10-13	7.31 z score decrease	NT5C2	Feeling nervous	feeling nervous measurement	no
	rs7077291-T	8 x 10-13	7.166 unit decrease	NT5C2	Feeling worry	worry measurement	no
	rs12774577-T	9 x 10-13	0.0142 unit increase	ST13P13, NT5C2	Educational attainment (years of education)	self reported educational attainment	no
	rs77420391-A	2 x 10-12	0.03131 unit decrease	NT5C2	Worry	anxiety	no
	rs111842178-G	2 x 10-12	0.022452671 unit increase	NT5C2	Smoking initiation (ever regular vs never regular)	smoking status measurement	no
	rs12774577-T	4 x 10-12	0.0129 unit increase	ST13P13, NT5C2	Educational attainment (MTAG)	self reported educational attainment	no
	rs10786736-G	8 x 10-12	-	CNNM2, NT5C2	Schizophrenia	schizophrenia	no
	rs10786736-G	5 x 10-11	-	CNNM2, NT5C2	Schizophrenia	schizophrenia	no
	rs559546873-C	3 x 10-10	0.02762326 unit decrease	NT5C2	Red cell distribution width	red blood cell distribution width	no
	rs10786737-?	4 x 10-6	-	NT5C2	Time-dependent creatinine clearance change response to tenofovir treatment in HIV infection (time and treatment arm interaction)	response to tenofovir, HIV infection, creatinine clearance measurement	no
	rs10786737-?	4 x 10-6	-	NT5C2	Time-dependent creatinine clearance change response to tenofovir treatment in HIV infection (time and treatment arm interaction)	response to tenofovir, HIV infection, creatinine clearance measurement	no
	rs11191554-?	3 x 10-6	-	NT5C2	Time-dependent creatinine clearance change response to tenofovir treatment in HIV infection (time and treatment arm interaction)	response to tenofovir, HIV infection, creatinine clearance measurement	no
	rs11191595-A	1 x 10-9	-	NT5C2	Insomnia symptoms (never/rarely vs. usually)	insomnia measurement	no
	rs11191580-?	2 x 10-9	-	NT5C2	Schizophrenia	schizophrenia	no
	rs11191595-A	2 x 10-9	-	NT5C2	Insomnia symptoms (never/rarely vs. sometimes/usually)	insomnia measurement	no
	rs11191580-?	1 x 10-8	-	NT5C2	Autism spectrum disorder, attention deficit-hyperactivity disorder, bipolar disorder, major depressive disorder, and schizophrenia (combined)	attention deficit hyperactivity disorder, unipolar depression, schizophrenia, autism spectrum disorder, bipolar disorder	no
	rs11191607-T	2 x 10-8	0.017133368 unit decrease	NT5C2, ST13P13	Neuroticism	neuroticism measurement	no
	rs12220375-T	3 x 10-8	0.038177736 unit decrease	NT5C2	Birth weight (MTAG)	birth weight	no
	rs11191580-T	3 x 10-8	-	NT5C2	Schizophrenia	schizophrenia	no
	rs1163238-G	3 x 10-8	-	NT5C2	Chronotype	chronotype measurement	no
	rs11191607-T	3 x 10-8	0.010920961 unit decrease	NT5C2, ST13P13	Depressive symptoms	depressive symptom measurement	no
	rs190474885-C	1 x 10-6	-	ST13P13, NT5C2	Schizophrenia	schizophrenia	no
	rs117375960-?	2 x 10-6	-	NT5C2	Response to citalopram or escitalopram and depression	unipolar depression, response to escitalopram, response to citalopram, mood disorder	no
NT5DC1	rs13210143-A	1 x 10-13	-	NT5DC1, FRK	LDL cholesterol levels x alcohol consumption (regular vs non-regular drinkers) interaction (2df)	low density lipoprotein cholesterol measurement, alcohol consumption measurement	yes
	rs13210143-A	7 x 10-7	0.886 unit decrease	NT5DC1, FRK	LDL cholesterol levels in current drinkers	low density lipoprotein cholesterol measurement, alcohol drinking	yes
	rs13210143-A	6 x 10-6	0.00532 unit decrease	NT5DC1, FRK	HDL cholesterol levels	high density lipoprotein cholesterol measurement	yes
	rs13210143-A	8 x 10-9	0.897 unit decrease	NT5DC1, FRK	LDL cholesterol levels in current drinkers	low density lipoprotein cholesterol measurement, alcohol drinking	yes
	rs13210143-A	5 x 10-13	-	NT5DC1, FRK	LDL cholesterol levels x alcohol consumption (drinkers vs non-drinkers) interaction (2df)	low density lipoprotein cholesterol measurement, alcohol drinking	yes
	rs72951954-A	3 x 10-10	0.017 mg dl−1 decrease	FRK, NT5DC1	LDL cholesterol	low density lipoprotein cholesterol measurement	yes
	rs72951954-A	4 x 10-13	0.0196 mg dl−1 decrease	FRK, NT5DC1	Total cholesterol levels	total cholesterol measurement	yes
	rs6932852-C	6 x 10-6	0.021 unit decrease	NT5DC1, FRK	Total cholesterol levels	total cholesterol measurement	yes
	rs6932852-C	3 x 10-8	0.024 unit decrease	NT5DC1, FRK	Total cholesterol levels	total cholesterol measurement	yes
	rs6932852-C	5 x 10-6	0.02 unit decrease	NT5DC1, FRK	Low density lipoprotein cholesterol levels	low density lipoprotein cholesterol measurement	yes
	rs6913481-?	2 x 10-6	0.57882833 unit increase	NT5DC1	Metabolite levels	beta-aminoisobutyric acid measurement	yes
	rs13210143-A	3 x 10-15	-	NT5DC1, FRK	LDL cholesterol levels x alcohol consumption (drinkers vs non-drinkers) interaction (2df)	low density lipoprotein cholesterol measurement, alcohol drinking	yes
	rs13210143-A	8 x 10-12	-	NT5DC1, FRK	LDL cholesterol levels x alcohol consumption (regular vs non-regular drinkers) interaction (2df)	low density lipoprotein cholesterol measurement, alcohol consumption measurement	yes
	rs3812111-T	2 x 10-8	-	NT5DC1, COL10A1	Age-related macular degeneration	age-related macular degeneration	no
	rs530960-?	2 x 10-8	-	NT5DC1, FRK	Height	body height	no
	rs1064583-?	2 x 10-13	-	NT5DC1, COL10A1	Myopia	Myopia	no
	rs482012-T	2 x 10-8	-	NT5DC1	Adolescent idiopathic scoliosis	adolescent idiopathic scoliosis	no
	rs12526817-?	3 x 10-6	-	NT5DC1	Gemcitabine-induced early high-grade neutropenia in pancreatic cancer	neutropenia, response to gemcitabine, pancreatic carcinoma	no
	rs1204798-?	2 x 10-6	-	NT5DC1	Dental caries	dental caries	no
	rs1064583-A	7 x 10-11	0.0467 unit increase	NT5DC1, COL10A1	Myopia (age of diagnosis)	age at onset, Myopia	no
	rs1064583-A	7 x 10-11	6.523 z score increase	NT5DC1, COL10A1	Spherical equivalent or myopia (age of diagnosis)	age at onset, Myopia, refractive error measurement	no
	rs1999930-?	1 x 10-8	-	FRK, NT5DC1	Age-related macular degeneration	age-related macular degeneration	no
	rs6938248-?	9 x 10-7	-	FRK, NT5DC1	Inferior parietal cortex volume	inferior parietal cortex volume measurement	no
NT5DC2	rs12489828-T	1 x 10-9	0.0277 unit decrease	NT5DC2	Waist-to-hip ratio adjusted for body mass index	BMI-adjusted waist-hip ratio	yes
	rs12489828-T	3 x 10-10	0.0215 unit decrease	NT5DC2	Waist-to-hip ratio adjusted for body mass index	BMI-adjusted waist-hip ratio	yes
	rs12489828-T	6 x 10-10	0.0273 unit decrease	NT5DC2	Waist circumference adjusted for body mass index	BMI-adjusted waist circumference	yes
	rs12489828-T	1 x 10-8	0.0197 unit decrease	NT5DC2	Waist circumference adjusted for body mass index	BMI-adjusted waist circumference	yes
	rs12489828-T	2 x 10-11	0.022019453 units decrease	NT5DC2	Waist-to-hip ratio adjusted for BMI	BMI-adjusted waist-hip ratio	yes
	rs12489828-T	4 x 10-10	-	NT5DC2	Waist-to-hip ratio adjusted for BMI x sex x age interaction (4df test)	BMI-adjusted waist-hip ratio, sex interaction measurement, age at assessment	yes
	rs12489828-T	2 x 10-6	0.0173 unit decrease	NT5DC2	Waist-to-hip ratio adjusted for BMI (adjusted for smoking behaviour)	smoking behavior, BMI-adjusted waist-hip ratio	yes
	rs12489828-T	4 x 10-7	0.0229 unit decrease	NT5DC2	Waist circumference adjusted for BMI (adjusted for smoking behaviour)	smoking behavior, BMI-adjusted waist circumference	yes
	rs12489828-T	7 x 10-7	0.0179 unit decrease	NT5DC2	Waist circumference adjusted for BMI (adjusted for smoking behaviour)	smoking behavior, BMI-adjusted waist circumference	yes
	rs12489828-T	3 x 10-7	-	NT5DC2	Waist circumference adjusted for BMI (joint analysis main effects and smoking interaction)	smoking behavior, BMI-adjusted waist circumference	yes
	rs12489828-T	1 x 10-6	-	NT5DC2	Waist circumference adjusted for BMI (joint analysis main effects and smoking interaction)	smoking behavior, BMI-adjusted waist circumference	yes
	rs12489828-T	3 x 10-10	0.0294 unit decrease	NT5DC2	Waist-to-hip ratio adjusted for body mass index	BMI-adjusted waist-hip ratio	yes
	rs12489828-T	7 x 10-11	0.0227 unit decrease	NT5DC2	Waist-to-hip ratio adjusted for body mass index	BMI-adjusted waist-hip ratio	yes
	rs12489732-A	2 x 10-11	6.688 z-score increase	NT5DC2	General cognitive ability	intelligence	no
	rs6778735-T	3 x 10-15	7.894 z-score decrease	NT5DC2	General cognitive ability	intelligence	no
	rs12489828-T	8 x 10-11	0.019687362 unit increase	NT5DC2	Intelligence (MTAG)	intelligence	no
	rs12489828-T	2 x 10-15	0.02848597 unit decrease	NT5DC2	Reticulocyte count	reticulocyte count	no
	rs66782572-G	6 x 10-9	0.02063169 unit decrease	NT5DC2	Hemoglobin concentration	hemoglobin measurement	no
	rs541612392-A	7 x 10-7	-	NT5DC2	Osteoarthritis of the knee (hospital diagnosed)	osteoarthritis, knee	no
	rs7639267-?	6 x 10-15	-	SMIM4, NT5DC2	Menarche (age at onset)	age at menarche	no
	rs7614981-A, rs758801-A	7 x 10-8	-	NT5DC2; STAB1	Core binding factor acute myeloid leukemia	acute myeloid leukemia	no
	rs4687625-T	2 x 10-12	7.04 z-score increase	NT5DC2	Intelligence	intelligence	no
	rs4282054-?	5 x 10-6	0.0255 unit decrease	NT5DC2	Cognitive function	intelligence	no
	rs112873973-G	4 x 10-6	0.731 SD units increase	NT5DC2	CTACK levels	chemokine (C-C motif) ligand 27 measurement	no
NT5DC3	rs4964805-?	5 x 10-6	-	NT5DC3	Attention deficit hyperactivity disorder	attention deficit hyperactivity disorder	no
	rs116878472-T	3 x 10-8	8.392 unit decrease	NT5DC3	Central corneal thickness	central corneal thickness	no
NT5DC4	none						no
NOTCH1	rs2229973-?	5 x 10-6	0.308 unit increase	NOTCH1	Coronary artery calcified atherosclerotic plaque (130 HU threshold) in type 2 diabetes	coronary artery calcification, type II diabetes mellitus	yes
	rs3124596-?	4 x 10-8	-	NOTCH1	Mean corpuscular hemoglobin	mean corpuscular hemoglobin	no
	rs13300218-G	7 x 10-20	-	NOTCH1	Inflammatory bowel disease	inflammatory bowel disease	no
	rs3124998-?	9 x 10-9	-	NOTCH1	Chronic inflammatory diseases (ankylosing spondylitis, Crohn's disease, psoriasis, primary sclerosing cholangitis, ulcerative colitis) (pleiotropy)	ankylosing spondylitis, psoriasis, ulcerative colitis, Crohn's disease, sclerosing cholangitis	no
	rs3124592-G	2 x 10-8	0.08 SD increase	NOTCH1	Length of menstrual cycle	menstrual cycle measurement	no
	rs13295248-?	1 x 10-19	-	C9orf163, NOTCH1	Eosinophil counts	eosinophil count	no
	rs72775778-?	2 x 10-36	-	NOTCH1, C9orf163	Height	body height	no
	rs3124592-A	6 x 10-9	0.0233705 unit decrease	NOTCH1	Red cell distribution width	red blood cell distribution width	no
	rs13300218-G	2 x 10-10	-	NOTCH1	Ulcerative colitis	ulcerative colitis	no
	rs13300218-G	7 x 10-16	-	NOTCH1	Crohn's disease	Crohn's disease	no
NOTCH2	rs10923931-T	4 x 10-8	-	NOTCH2	Type 2 diabetes	type II diabetes mellitus	yes
	rs2793829-?	2 x 10-8	-	NOTCH2	Type 2 diabetes	type II diabetes mellitus	yes
	rs1493694-T	3 x 10-16	-	NOTCH2	Type 2 diabetes	type II diabetes mellitus	yes
	rs10923931-T	1 x 10-6	0.0769 unit increase	NOTCH2	Type 2 diabetes	type II diabetes mellitus	yes
	rs2493394-G	1 x 10-10	0.073 unit increase	NOTCH2	Type 2 diabetes	type II diabetes mellitus	yes
	rs2453042-A	7 x 10-6	-	NOTCH2	Systemic lupus erythematosus	systemic lupus erythematosus	no
	rs835573-A	2 x 10-7	-	NOTCH2	Systemic lupus erythematosus	systemic lupus erythematosus	no
	rs2793827-?	3 x 10-8	-	NOTCH2, ADAM30	Sunburns	sunburn	no
	rs10923929-?	9 x 10-37	0.03891657 unit increase	NOTCH2	White blood cell count	leukocyte count	no
	rs372562666-G	6 x 10-27	0.1005 unit increase	NOTCH2	Breast cancer	breast carcinoma	no
	rs3897478-T	2 x 10-11	-	NOTCH2, ADAM30	Crohn's disease	Crohn's disease	no
NOTCH3	rs10418305-C	6 x 10-11	0.368 unit decrease	NOTCH3	Pulse pressure	pulse pressure measurement	yes
	rs10418305-C	4 x 10-16	0.33 unit decrease	NOTCH3	Pulse pressure	pulse pressure measurement	yes
	rs7408868-C	3 x 10-6	0.2485 unit increase	NOTCH3	Pulse pressure	pulse pressure measurement	yes
	rs7249331-C	6 x 10-14	0.2094 mmHg increase	RNU6-782P, NOTCH3	Pulse pressure	pulse pressure measurement	yes
	rs10418305-C	9 x 10-7	0.321 unit decrease	NOTCH3	Pulse pressure	pulse pressure measurement	yes
	rs11666629-?	9 x 10-6	3.527434 unit increase	NOTCH3	Metabolite levels	inositol measurement	no
NOTCH4	rs13215567-A	1 x 10-6	0.03 ng/mL increase	NOTCH4	Obesity-related traits	IGFBP-3 measurement	yes
	rs3132947-?	2 x 10-13	-	NOTCH4	Body mass index variance	body mass index	yes
	rs3132947-?	9 x 10-15	-	NOTCH4	Body mass index	body mass index	yes
	rs3132947-?	5 x 10-11	-	NOTCH4	Hip circumference variance	hip circumference	yes
	rs3132947-?	3 x 10-24	-	NOTCH4	Hip circumference	hip circumference	yes
	rs8192590-C	1 x 10-8	0.1004 unit increase	NOTCH4	Metabolite levels	sphingolipid measurement	yes
	rs115695709-?	3 x 10-16	0.03934 unit increase	NOTCH4	Aspartate aminotransferase levels	aspartate aminotransferase measurement	yes
	rs419132-G	5 x 10-12	0.056 s.d. increase	TSBP1-AS1, NOTCH4	Triglycerides	triglyceride measurement	yes
	rs3132935-?	5 x 10-7	-	NOTCH4	Schizophrenia	schizophrenia	no
	rs3132935-?	3 x 10-7	-	NOTCH4	Schizophrenia	schizophrenia	no
	rs2071277-C	2 x 10-11	-	NOTCH4	Age-related macular degeneration	age-related macular degeneration	no
	rs3132946-A	8 x 10-6	-	NOTCH4	Interstitial lung disease	interstitial lung disease	no
	rs3131296-G	2 x 10-10	-	NOTCH4	Schizophrenia	schizophrenia	no
	rs3134931-T	1 x 10-8	0.05 unit decrease	NOTCH4	Circulating myeloperoxidase levels (serum)	myeloperoxidase measurement	no
	rs138753323-C	7 x 10-13	-	NOTCH4	Mouth ulcers	Oral ulcer	no
	rs2071286-?	2 x 10-8	-	NOTCH4	Mixed cryoglobulinemia vasculitis in chronic hepatitis C infection	chronic hepatitis C virus infection, cryoglobulinemia	no
	rs375244-A	3 x 10-6	-	NOTCH4	Takayasu arteritis	Takayasu arteritis	no
	rs115963308-?	3 x 10-8	-	NOTCH4	Autism spectrum disorder or schizophrenia	schizophrenia, autism spectrum disorder	no
	rs115344853-A	4 x 10-14	-	NOTCH4	Autism spectrum disorder or schizophrenia	schizophrenia, autism spectrum disorder	no
	rs431722-?	2 x 10-12	0.08 unit decrease	NOTCH4	Joint mobility (Beighton score)	joint hypermobility measurement	no
	rs3830041-T	2 x 10-8	-	NOTCH4	Colorectal cancer	colorectal cancer	no
	rs115344853-A	2 x 10-17	-	NOTCH4	Schizophrenia	schizophrenia	no
	rs9267911-T	3 x 10-7	-	TSBP1-AS1, NOTCH4	Crohn's disease	Crohn's disease	no
	rs9296015-?	2 x 10-38	-	TSBP1-AS1, NOTCH4	Rheumatoid arthritis	rheumatoid arthritis	no
	rs9267995-A	3 x 10-14	0.0512585 unit decrease	NOTCH4, TSBP1-AS1	Appendicular lean mass	appendicular lean mass	no
	rs3096702-A	1 x 10-11	-	NOTCH4, TSBP1-AS1	Prostate cancer	prostate carcinoma	no
	rs443198-?	9 x 10-21	-	NOTCH4	Systemic sclerosis	systemic scleroderma	no
	rs404860-A	4 x 10-23	-	NOTCH4	Asthma	asthma	no
	rs6936204-?	3 x 10-8	0.0196 unit decrease	TSBP1-AS1, NOTCH4	Neutrophil count	neutrophil count	no
	rs6936204-C	6 x 10-6	0.02 unit increase	TSBP1-AS1, NOTCH4	Neutrophil count	neutrophil count	no
	rs140002913-?	4 x 10-8	-	NOTCH4, TSBP1-AS1	Migraine	migraine disorder	no
	rs549182-A	8 x 10-10	-	NOTCH4, TSBP1-AS1	Ulcerative colitis	ulcerative colitis	no
	rs4358666-? x rs6916062-?	3 x 10-15	-	AL671883.3 x NOTCH4 - TSBP1-AS1	Psoriasis	psoriasis	no
	rs28732180-?	1 x 10-15	0.1765 unit increase	TSBP1-AS1, NOTCH4	Tonsillectomy	tonsillectomy risk measurement	no
	rs115165987-?	5 x 10-11	-	NOTCH4, TSBP1-AS1	Autism spectrum disorder or schizophrenia	schizophrenia, autism spectrum disorder	no
	rs142601889-T	4 x 10-11	-	TSBP1-AS1, NOTCH4	Autism spectrum disorder or schizophrenia	schizophrenia, autism spectrum disorder	no
	rs145547914-?	3 x 10-15	-	TSBP1-AS1, NOTCH4	Autism spectrum disorder or schizophrenia	schizophrenia, autism spectrum disorder	no
	rs9267853-?	3 x 10-25	0.131 unit increase	NOTCH4, TSBP1-AS1	Plantar warts	susceptibility to plantar warts measurement	no
	rs147499485-?	6 x 10-10	0.02657 unit decrease	NOTCH4	White blood cell count	leukocyte count	no
	rs415929-T	4 x 10-8	5.51 z score decrease	NOTCH4	Neurociticism	neuroticism measurement	no
	rs520692-T	2 x 10-10	6.342 unit decrease	NOTCH4	Feeling worry	worry measurement	no
	rs16869834-G	5 x 10-27	0.62 unit decrease	NOTCH4	Blood protein levels	blood protein measurement	no
	rs438475-A	2 x 10-6	-	NOTCH4	Objective response to lithium treatment in bipolar disorder	bipolar disorder, response to lithium ion	no
	rs2071278-G	4 x 10-72	0.13 g/L decrease	NOTCH4	Complement C3 and C4 levels	complement C4 measurement	no
	rs422951-G	5 x 10-16	-	NOTCH4	Chronic hepatitis B infection	chronic hepatitis B virus infection	no
	rs507778-T	2 x 10-29	0.04307319 unit decrease	NOTCH4, TSBP1-AS1	High light scatter reticulocyte count	reticulocyte count	no
	rs507778-T	1 x 10-24	0.03915988 unit decrease	NOTCH4, TSBP1-AS1	High light scatter reticulocyte percentage of red cells	reticulocyte count	no
	rs35565902-C	2 x 10-14	0.02999182 unit decrease	NOTCH4	Reticulocyte fraction of red cells	reticulocyte count	no
	rs3134942-T	1 x 10-16	0.5791 unit increase	NOTCH4	Blood protein levels	MHC class I polypeptide-related sequence A measurement	no
	rs41270472-A	8 x 10-7	0.286 unit decrease	NOTCH4	Iron status biomarkers (iron levels)	serum iron measurement	no
	rs114059693-T	4 x 10-6	0.1601 SD units increase	NOTCH4	beta-nerve growth factor levels	beta-nerve growth factor measurement	no
	rs186298790-?	4 x 10-11	3.61094 unit increase	TSBP1-AS1, NOTCH4	Blood protein levels	MHC class I polypeptide-related sequence A measurement	no
	rs115145466-?	2 x 10-11	6.68 z-score increase	TSBP1-AS1, NOTCH4	Psoriatic arthritis	psoriatic arthritis	no
	rs9296015-?	1 x 10-8	-	TSBP1-AS1, NOTCH4	Systemic sclerosis	systemic scleroderma	no
	rs424232-C	5 x 10-21	-	TSBP1-AS1, NOTCH4	Celiac disease	celiac disease	no
	rs3096702-A	5 x 10-9	-	NOTCH4, TSBP1-AS1	Prostate cancer	prostate carcinoma	no
	rs3115573-?	1 x 10-9	-	TSBP1-AS1, NOTCH4	Nephropathy	kidney disease	no
	rs416352-?	8 x 10-6	-	TSBP1-AS1, NOTCH4	Longevity	longevity	no
	rs28732181-?	6 x 10-6	0.0381 unit decrease	NOTCH4, TSBP1-AS1	Strep throat	susceptibility to strep throat measurement	no
	rs138748649-T	1 x 10-12	-	NOTCH4, TSBP1-AS1	Autism spectrum disorder or schizophrenia	schizophrenia, autism spectrum disorder	no
	rs114665747-T	3 x 10-15	-	NOTCH4, TSBP1-AS1	Squamous cell lung carcinoma	squamous cell lung carcinoma	no
	rs116460775-T	2 x 10-10	-	TSBP1-AS1, NOTCH4	Autism spectrum disorder or schizophrenia	schizophrenia, autism spectrum disorder	no
	rs3115574-?	2 x 10-13	0.0942 unit increase	TSBP1-AS1, NOTCH4	Shingles	susceptibility to shingles measurement	no
	rs377763-A	1 x 10-10	6.43 z score decrease	TSBP1-AS1, NOTCH4	Feeling nervous	feeling nervous measurement	no
	rs9267972-A	2 x 10-6	-	NOTCH4, TSBP1-AS1	Lupus nephritis in systemic lupus erythematosus	systemic lupus erythematosus, lupus nephritis	no
FBN2	rs374748-G	4 x 10-6	-	FBN2	Obesity (extreme)	obesity	yes
	rs17677603-?	2 x 10-24	-	FBN2	Systolic blood pressure	systolic blood pressure	yes
	rs7705439-A	1 x 10-8	0.4497 unit decrease	FBN2	Systolic blood pressure	systolic blood pressure	yes
	rs6595838-A	9 x 10-22	0.3426 mmHg increase	FBN2	Systolic blood pressure	systolic blood pressure	yes
	rs6595838-A	9 x 10-15	0.2073 mmHg increase	FBN2	Pulse pressure	pulse pressure measurement	yes
	rs6595838-G	1 x 10-6	0.136 unit decrease	FBN2	Pulse pressure	pulse pressure measurement	yes
	rs6595838-G	2 x 10-10	0.267 unit decrease	FBN2	Systolic blood pressure	systolic blood pressure	yes
	rs6595838-G	2 x 10-7	0.133 unit decrease	FBN2	Diastolic blood pressure	diastolic blood pressure	yes
	rs6595838-A	8 x 10-12	0.344 unit increase	FBN2	Systolic blood pressure	systolic blood pressure	yes
	rs255694-C	4 x 10-14	0.0702938 unit increase	FBN2	Appendicular lean mass	appendicular lean mass	no
	rs154001-?	2 x 10-22	-	FBN2	Height	body height	no
	rs145085279-?	4 x 10-16	-	FBN2	Red cell distribution width	red blood cell distribution width	no
	rs149281955-?	3 x 10-13	-	FBN2	Red cell distribution width	red blood cell distribution width	no
	rs17677603-?	9 x 10-12	-	FBN2	Cardiovascular disease	cardiovascular disease	no
	rs4836373-?	7 x 10-23	-	FBN2	Heel bone mineral density	heel bone mineral density	no
	rs10057855-G	6 x 10-10	0.0189858 unit increase	FBN2	Heel bone mineral density	heel bone mineral density	no
	rs331079-C	5 x 10-6	0.0658 unit increase	FBN2	Heschl's gyrus morphology	Heschl's gyrus morphology measurement	no
	rs115375165-A	3 x 10-6	0.1744 unit increase	FBN2	Night sleep phenotypes	sleep quality	no
	rs892864-T	6 x 10-6	-	FBN2	Multiple system atrophy	multiple system atrophy	no
	rs17677603-G	2 x 10-11	0.057320334 unit increase	FBN2	Medication use (beta blocking agents)	Beta blocking agent use measurement	no
	rs10066170-G	7 x 10-15	0.063519455 unit increase	FBN2	Medication use (diuretics)	Diuretic use measurement	no
	rs154001-C	3 x 10-8	0.0848 unit increase	FBN2	Intraocular pressure	intraocular pressure measurement	no
	rs4836373-?	4 x 10-29	0.0225787 unit increase	FBN2	Heel bone mineral density	heel bone mineral density	no
	rs772974873-GAAG	6 x 10-9	0.0645188 unit decrease	SLC27A6, FBN2	Appendicular lean mass	appendicular lean mass	no
	rs35079125-G	3 x 10-10	0.03 unit increase	SLC27A6, FBN2	Total body bone mineral density (MTAG)	bone density	no
	rs35079125-G	2 x 10-8	0.02 unit increase	SLC27A6, FBN2	Heel bone mineral density (MTAG)	heel bone mineral density	no
	rs147450666-?	2 x 10-13	-	FBN2, SLC27A6	Red cell distribution width	red blood cell distribution width	no
	rs42916-C	1 x 10-27	0.023594 unit decrease	SLC12A2, FBN2	Heel bone mineral density	heel bone mineral density	no
	rs80222069-C	2 x 10-19	0.0263882 unit increase	SLC27A6, FBN2	Heel bone mineral density	heel bone mineral density	no
	rs7446359-?	4 x 10-6	1.185 unit decrease	FBN2, SLC27A6	Breastfeeding duration	breastfeeding duration	no
	rs4835937-?, rs469722-?	5 x 10-7	-	LINC01184; FBN2	Cancer	cancer	no
	rs36715-A	4 x 10-6	0.0339 unit decrease	FBN2, SLC12A2	Breast cancer	breast carcinoma	no
	rs42916-?	3 x 10-20	0.0219277 unit decrease	SLC12A2, FBN2	Heel bone mineral density	heel bone mineral density	no
	rs564789596-?	3 x 10-15	0.0261111 unit increase	FBN2, SLC27A6	Heel bone mineral density	heel bone mineral density	no
	rs27855-A	4 x 10-6	0.047 unit decrease	FBN2	Height	body height	no
	rs17608902-A	9 x 10-6	-	FBN2	Migraine with aura	migraine disorder	no
	rs17608902-A	1 x 10-7	-	FBN2	Migraine - clinic-based	migraine disorder	no
	rs10057405-A	9 x 10-6	0.11 unit decrease	FBN2	Temperament	temperament and character inventory	no
	rs154001-?	5 x 10-13	0.03342054 unit increase	FBN2	Height	body height	no
	rs4345355-?	5 x 10-6	-	SLC27A6, FBN2	Severe aplastic anemia	severe aplastic anemia	no
	rs186263310-?	5 x 10-6	-	FBN2, SLC27A6	PR interval in Tripanosoma cruzi seropositivity	PR interval, Trypanosoma cruzi seropositivity	no
	rs6595839-T	1 x 10-11	0.059347495 unit increase	SLC27A6, FBN2	Medication use (calcium channel blockers)	Calcium channel blocker use measurement	no
FBN3	rs111455502-?	4 x 10-8	-	FBN3	Lung function (FVC)	vital capacity	no
	rs60941879-T	2 x 10-6	0.252 unit increase	FBN3	Facial morphology (factor 13, vertical position of alar curvature relative to upper lip)	nose morphology measurement, mouth morphology measurement	no
	rs12460243-A	4 x 10-7	0.166 unit increase	FBN3	Neurocognitive impairment in HIV-1 infection (continuous)	HIV-1 infection, cognitive impairment measurement	no
	rs3848570-T	8 x 10-21	0.9173 unit decrease	FBN3	Blood protein levels	C-C motif chemokine 25 measurement	no
	rs17160151-T	2 x 10-19	0.42 unit decrease	FBN3	Pre-treatment viral load in HIV-1 infection	HIV-1 infection, viral load	no
	rs7257658-?	8 x 10-6	0.341841 unit decrease	FBN3	Metabolite levels	beta-aminoisobutyric acid measurement	no
	rs35624673-?	2 x 10-6	-	FBN3	Attention deficit hyperactivity disorder	attention deficit hyperactivity disorder	no
FBN1	rs1018148-A	6 x 10-14	0.4312 mmHg decrease	FBN1	Systolic blood pressure	systolic blood pressure	yes
	rs1818275-T	8 x 10-37	0.5369 mmHg increase	FBN1	Pulse pressure	pulse pressure measurement	yes
	rs686861-A	2 x 10-12	-	FBN1	Systolic blood pressure x alcohol consumption interaction (2df test)	systolic blood pressure, alcohol drinking	yes
	rs627634-T	1 x 10-29	-	FBN1	Pulse pressure x alcohol consumption interaction (2df test)	pulse pressure measurement, alcohol drinking	yes
	rs1036477-A	2 x 10-26	0.418 unit increase	FBN1	Pulse pressure	pulse pressure measurement	yes
	rs1678981-C	4 x 10-10	0.405 unit increase	FBN1	Systolic blood pressure	systolic blood pressure	yes
	rs16960886-A	7 x 10-6	0.0668 unit decrease	DUT, FBN1	Hip circumference adjusted for BMI	BMI-adjusted hip circumference	yes
	rs1036477-G	4 x 10-8	0.415 unit decrease	FBN1	Pulse pressure	pulse pressure measurement	yes
	rs1036477-A	2 x 10-7	0.31 unit increase	FBN1	Systolic blood pressure	systolic blood pressure	yes
	rs1678981-C	8 x 10-34	0.525 unit increase	FBN1	Pulse pressure	pulse pressure measurement	yes
	rs1036477-A	1 x 10-9	0.325 unit increase	FBN1	Pulse pressure	pulse pressure measurement	yes
	rs1036477-A	2 x 10-11	0.431 unit increase	FBN1	Pulse pressure	pulse pressure measurement	yes
	rs1678981-C	8 x 10-15	0.483 unit increase	FBN1	Pulse pressure	pulse pressure measurement	yes
	rs1678981-C	2 x 10-13	0.485 unit increase	FBN1	Pulse pressure	pulse pressure measurement	yes
	rs1876206-?	6 x 10-6	-	FBN1	Breast cancer	breast carcinoma	no
	rs17462641-?	6 x 10-11	-	FBN1	Lung function (FEV1/FVC)	FEV/FEC ratio	no
	rs16960981-G	2 x 10-7	0.506585 unit increase	FBN1	Skin reflectance (Melanin index)	skin pigmentation measurement	no
	rs1036476-?	6 x 10-13	-	FBN1	Thoracic aortic aneurysms and dissections	thoracic aortic aneurysm	no
	rs8023401-G	2 x 10-9	-	FBN1	Spherical equivalent (joint analysis main effects and education interaction)	self reported educational attainment, refractive error measurement	no
	rs8023401-G	3 x 10-9	-	FBN1	Spherical equivalent (joint analysis main effects and education interaction)	self reported educational attainment, refractive error measurement	no
	rs545317462-A	1 x 10-8	0.113 unit decrease	FBN1	Intraocular pressure	intraocular pressure measurement	no
	rs4775761-?	3 x 10-10	0.656 unit decrease	FBN1	Macular thickness	macula measurement	no
	rs12592845-?	3 x 10-38	-	FBN1, DUT	Height	body height	no
	rs17352842-?	3 x 10-6	0.0213 unit decrease	DUT, FBN1	Alanine aminotransferase levels in excessive alcohol consumption	serum alanine aminotransferase measurement, alcohol consumption measurement	no
	rs117540572-G	2 x 10-11	0.339 unit decrease	FBN1, DUT	Blood protein levels	blood protein measurement	no
	rs17352842-T	9 x 10-6	0.1183 unit decrease	DUT, FBN1	Hepcidin/ferritin ratio	hepcidin:ferritin ratio	no
	rs8030753-T	3 x 10-8	2.25 unit increase	FBN1	Central corneal thickness	central corneal thickness	no
	rs34539187-C	6 x 10-9	5.808 z score decrease	FBN1	Spherical equivalent or myopia (age of diagnosis)	age at onset, Myopia, refractive error measurement	no
	rs17748607-?	1 x 10-7	-	FBN1	Heel bone mineral density	heel bone mineral density	no
	rs595244-T	1 x 10-8	-	FBN1	Intracranial, abdominal aortic or thoracic aortic aneurysm (pleiotropy)	thoracic aortic aneurysm, Abdominal Aortic Aneurysm, brain aneurysm	no
	rs17430375-C	6 x 10-8	0.898858 unit decrease	DUT, FBN1	Skin reflectance (Melanin index)	skin pigmentation measurement	no
CRB1	rs1009188-T	7 x 10-11	0.0124 unit increase	CRB1	Body mass index	body mass index	yes
	rs6689858-C	2 x 10-7	-	CRB1	Pediatric autoimmune diseases	autoimmune thyroid disease, type I diabetes mellitus, Common variable immunodeficiency, ankylosing spondylitis, psoriasis, celiac disease, ulcerative colitis, Crohn's disease, autoimmune disease, juvenile idiopathic arthritis, systemic lupus erythematosus	yes
	rs12042924-T	6 x 10-11	0.1615 mmHg decrease	CRB1	Systolic blood pressure	systolic blood pressure	yes
	rs10754220-G	1 x 10-7	0.017 unit increase	CRB1	Body mass index	body mass index	yes
	rs10754220-A	8 x 10-9	0.018 unit decrease	CRB1	Body mass index	body mass index	yes
	rs2786098-?	2 x 10-13	-	CRB1	Asthma	asthma	no
	rs2786098-?	9 x 10-11	-	CRB1	Asthma	asthma	no
	rs1135810-T	4 x 10-10	6.266 z score decrease	CRB1	Neuroticism	neuroticism measurement	no
	rs10922200-?	8 x 10-10	-	CRB1	White matter microstructure (axial diusivities)	white matter microstructure measurement	no
	rs17618450-?	1 x 10-10	-	CRB1	White matter microstructure (mode of anisotropy)	white matter microstructure measurement	no
	rs528352139-?	2 x 10-8	-	CRB1	White matter microstructure (fractional anisotropy)	white matter microstructure measurement	no
	rs4418639-G	3 x 10-17	0.0158744 unit increase	CRB1	Heel bone mineral density	heel bone mineral density	no
	rs4418639-?	9 x 10-15	-	CRB1	Heel bone mineral density	heel bone mineral density	no
	rs114726755-T	3 x 10-6	-	CRB1	Schizophrenia	schizophrenia	no
	rs2476023-?	1 x 10-38	-	CRB1	Chin dimples	chin morphology measurement	no
	rs2821116-?	3 x 10-19	-	CRB1	Facial morphology traits (63 three-dimensional facial segments)	facial morphology measurement	no
	rs4418639-?	5 x 10-14	0.0157165 unit increase	CRB1	Heel bone mineral density	heel bone mineral density	no
	rs2759663-G	1 x 10-7	0.0075 unit decrease	CRB1	Depression (broad)	unipolar depression	no
	rs2759663-G	2 x 10-11	-	CRB1	Mouth ulcers	Oral ulcer	no
	rs72740550-A	3 x 10-13	0.013800633 unit decrease	CRB1	Neuroticism	neuroticism measurement	no
	rs72740550-A	3 x 10-13	0.008812358 unit decrease	CRB1	Depressive symptoms	depressive symptom measurement	no
	rs566288288-A	4 x 10-6	0.8009 unit increase	CRB1	Height	body height	no
	rs34949598-A	3 x 10-6	0.173 unit increase	CRB1	Facial morphology (factor 4, facial height related to vertical position of gnathion)	facial height measurement	no
	rs7534703-T	4 x 10-8	5.49 z score decrease	CRB1	Feeling miserable	feeling miserable measurement	no
	rs2759663-C	3 x 10-12	6.984 unit increase	CRB1	Feeling worry	worry measurement	no
	rs2759663-C	3 x 10-9	5.94 z score increase	CRB1	Feeling hurt	feeling emotionally hurt measurement	no
	rs76169311-A	3 x 10-7	3.75 mIU/mL increase	CRB1	Luteinizing hormone levels in polycystic ovary syndrome	luteinizing hormone measurement, polycystic ovary syndrome	no
	rs2786111-C	5 x 10-6	-	CRB1	Lupus nephritis in systemic lupus erythematosus	systemic lupus erythematosus, lupus nephritis	no
	rs2786107-G	1 x 10-23	0.5313 unit increase	CRB1	Blood protein levels	hemopexin measurement	no
	rs114143322-?	1 x 10-6	-	DENND1B, CRB1	Tanning	suntan	no
CRB2	rs1105223-T	4 x 10-10	0.0111 unit increase	CRB2	Body mass index	body mass index	yes
	rs10760279-G	4 x 10-10	0.02 unit decrease	STRBP, CRB2	Body mass index	body mass index	yes
	rs10760279-T	7 x 10-8	0.022 kg/m2 increase	STRBP, CRB2	Body mass index	body mass index	yes
	rs10985968-C	8 x 10-14	0.0129 unit increase	CRB2, STRBP	Body mass index	body mass index	yes
	rs10760279-T	2 x 10-10	0.021591108 unit increase	STRBP, CRB2	Body mass index	body mass index	yes
	rs10760277-?	3 x 10-11	-	STRBP, CRB2	Body mass index	body mass index	yes
	rs10760279-T	2 x 10-7	0.022 kg/m2 increase	STRBP, CRB2	Body mass index	body mass index	yes
	rs200913615-?	8 x 10-6	0.1905 unit decrease	CRB2	Tonsillectomy	tonsillectomy risk measurement	no
	rs4838049-?	9 x 10-9	-	CRB2, STRBP	Lung function (FEV1/FVC)	FEV/FEC ratio	no
	rs10760279-?	3 x 10-8	-	STRBP, CRB2	Brain region volumes	brain volume measurement	no
	rs10985979-?	2 x 10-8	-	CRB2, STRBP	Brain region volumes	brain volume measurement	no
	rs34948800-T	3 x 10-7	0.147 unit increase	CRB2	Corneal endothelial cell size variation coefficient	corneal endothelial cell measurement	no
	rs776010265-G	1 x 10-6	0.49 unit decrease	STRBP, CRB2	Visual memory	visual memory measurement	no
	rs1970584-A	5 x 10-7	0.048 unit increase	CRB2, STRBP	Educational attainment	self reported educational attainment	no
EYS	rs7767572-A	8 x 10-6	0.1 unit decrease	EYS	Metabolite levels (Dihydroxy docosatrienoic acid)	dihydroxy docosatrienoic acid measurement	yes
	rs80158983-T	7 x 10-9	-	EYS	Systolic blood pressure x alcohol consumption interaction (2df test)	systolic blood pressure, alcohol drinking	yes
	rs10498828-C	9 x 10-6	-	EYS	Type 2 diabetes	type II diabetes mellitus	yes
	rs12526729-?	8 x 10-6	-	EYS	Gamma glutamyl transferase levels	serum gamma-glutamyl transferase measurement	yes
	rs12193519-?	9 x 10-6	3.140252 unit increase	EYS, SLC25A51P1	Metabolite levels	xanthine measurement	yes
	rs148546399-A	1 x 10-9	0.05 unit increase	EYS	Body mass index	body mass index	yes
	rs4710520-C	6 x 10-6	2.107 unit increase	EYS	IgG glycosylation	serum IgG glycosylation measurement	no
	rs4710520-C	3 x 10-6	2.1675 unit increase	EYS	IgG glycosylation	serum IgG glycosylation measurement	no
	rs4710520-C	5 x 10-6	2.1251 unit increase	EYS	IgG glycosylation	serum IgG glycosylation measurement	no
	rs11754641-C	8 x 10-6	0.29 unit increase	EYS	Disc degeneration (lumbar)	lumbar disc degeneration	no
	rs199640474-G	1 x 10-7	-	EYS	Lung function in never smokers (high FEV1 vs average FEV1)	smoking status measurement, forced expiratory volume	no
	rs9342117-?	9 x 10-10	-	EYS	Schizophrenia	schizophrenia	no
	rs6900114-A	2 x 10-8	0.01464 unit decrease	EYS	Depressed affect	unipolar depression, mood disorder	no
	rs9453167-?	7 x 10-7	-	EYS	Adolescent idiopathic scoliosis	adolescent idiopathic scoliosis	no
	rs12211518-?	1 x 10-6	-	EYS	Adolescent idiopathic scoliosis	adolescent idiopathic scoliosis	no
	rs17578460-?	5 x 10-6	-	EYS	Adolescent idiopathic scoliosis	adolescent idiopathic scoliosis	no
	rs704525-?	6 x 10-6	-	EYS	Adolescent idiopathic scoliosis	adolescent idiopathic scoliosis	no
	rs139401673-T	4 x 10-6	0.5868 unit decrease	EYS	Facial morphology (factor 22)	facial morphology measurement	no
	rs9453288-?	7 x 10-6	-	EYS	6-month creatinine clearance change response to tenofovir treatment in HIV infection (treatment arm interaction)	response to tenofovir, HIV infection, creatinine clearance measurement	no
	rs6903570-C	3 x 10-8	-	EYS	Schizophrenia	schizophrenia	no
	rs3013169-T	3 x 10-6	-	EYS	Schizophrenia	schizophrenia	no
	rs12660387-A	9 x 10-6	-	EYS	Schizophrenia	schizophrenia	no
	rs1889497-?	2 x 10-6	-	EYS	Melanoma	melanoma	no
	rs7767572-G	3 x 10-6	-	EYS	Gestational age at birth in labor-initiated deliveries (child effect)	gestational age, birth measurement	no
	rs201083182-?	2 x 10-6	-	EYS	Response to paclitaxel in ovarian cancer (Caspase 3/7 EC50)	response to platinum based chemotherapy, ovarian carcinoma, cytotoxicity measurement	no
	rs665873-A	5 x 10-6	-	EYS	Acute anterior uveitis (with or without ankylosing spondylitis)	anterior uveitis	no
	rs6903570-C	2 x 10-8	-	EYS	Schizophrenia	schizophrenia	no
	rs7449561-A	1 x 10-9	0.0102 unit increase	EYS	Educational attainment (years of education)	self reported educational attainment	no
	rs143887446-T	2 x 10-16	0.0158 unit increase	EYS	Self-reported math ability (MTAG)	mathematical ability	no
	rs655613-C	3 x 10-10	0.015 unit decrease	EYS	Highest math class taken	mathematical ability	no
	rs143887446-T	2 x 10-15	0.014 unit increase	EYS	Highest math class taken (MTAG)	mathematical ability	no
	rs7449561-A	4 x 10-9	0.0115 unit increase	EYS	Highest math class taken (MTAG)	mathematical ability	no
	rs9353651-A	5 x 10-8	0.0077 unit decrease	EYS	Educational attainment (MTAG)	self reported educational attainment	no
	rs7449561-A	1 x 10-11	0.0107 unit increase	EYS	Educational attainment (MTAG)	self reported educational attainment	no
	rs655613-C	2 x 10-16	0.0169 unit decrease	EYS	Self-reported math ability	mathematical ability	no
	rs4507566-A	2 x 10-6	4.756 z score decrease	EYS	Response to lurasidone in schizophrenia	schizophrenia, response to antipsychotic drug	no
	rs7774229-G	7 x 10-6	0.0127 unit increase	EYS	Coffee consumption	coffee consumption measurement	no
	rs9344688-A	9 x 10-9	5.75 z score increase	EYS	Experiencing mood swings	mood instability measurement	no
	rs35906288-A	3 x 10-8	5.52 z score increase	EYS	Experiencing mood swings	mood instability measurement	no
	rs9353806-A	1 x 10-8	5.69 z score decrease	EYS	Experiencing mood swings	mood instability measurement	no
	rs9345521-A	3 x 10-6	0.352 unit increase	EYS	Iris color (a* coordinate)	eye color	no
	rs6934929-G x rs7276462-A	2 x 10-8	-	EYS x GRIK1 - AF096876.1	Nasopharyngeal carcinoma (SNP x SNP interaction)	nasopharyngeal neoplasm	no
	rs9451766-?	3 x 10-6	-	EYS	Colonoscopy-negative controls vs population controls	colorectal health	no
	rs319924-A	5 x 10-7	5.024 z score increase	EYS, PHF3	Stress sensitivity (neuroticism score x major depressive disorder status interaction)	unipolar depression, neuroticism measurement	no
HSD17B12	rs56130800-A	4 x 10-7	0.0367 unit increase	AC068205.2, HSD17B12	Waist circumference	waist circumference	yes
	rs35521277-?	3 x 10-11	-	AC068205.2, HSD17B12	Cardiovascular disease	cardiovascular disease	yes
	rs2176598-T	1 x 10-9	0.018 unit increase	HSD17B12, AC087521.2	Body mass index	body mass index	yes
	rs11555762-T	5 x 10-14	0.014 unit increase	HSD17B12, AC087521.2	Body mass index	body mass index	yes
	rs1061810-A	6 x 10-13	-	HSD17B12, AC087521.4, AC087521.2	Type 2 diabetes	type II diabetes mellitus	yes
	rs1061810-A	4 x 10-10	-	HSD17B12, AC087521.4, AC087521.2	Type 2 diabetes	type II diabetes mellitus	yes
	rs2176598-T	3 x 10-8	0.019 kg/m2 increase	HSD17B12, AC087521.2	Body mass index	body mass index	yes
	rs56130800-A	4 x 10-7	0.0367 unit increase	AC068205.2, HSD17B12	Waist circumference	waist circumference	yes
	rs2176598-T	1 x 10-6	0.023 unit increase	HSD17B12, AC087521.2	Body mass index	body mass index	yes
	rs2176598-T	1 x 10-8	0.017458763 unit increase	HSD17B12, AC087521.2	Body mass index	body mass index	yes
	rs2176598-T	4 x 10-7	0.024 kg/m2 increase	HSD17B12, AC087521.2	Body mass index	body mass index	yes
	rs2176598-T	3 x 10-8	0.02 kg/m2 increase	HSD17B12, AC087521.2	Body mass index	body mass index	yes
	rs7114842-C	1 x 10-9	0.00724245 unit increase	HSD17B12, AC068205.2	Smoking initiation (ever regular vs never regular) (MTAG)	smoking status measurement	no
	rs7115856-C	1 x 10-9	0.01489 unit increase	AC068205.2, HSD17B12	Sleep duration	sleep duration	no
	rs4592416-G	2 x 10-10	0.798 unit increase	HSD17B12, AC068205.2	Sleep duration	sleep duration	no
	rs11037575-C	5 x 10-8	-	AC068205.2, HSD17B12	Neuroblastoma	neuroblastoma	no
	rs4755737-A	4 x 10-9	0.01207 unit increase	AC068205.2, HSD17B12	Longevity	longevity	no
	rs1518814-?	1 x 10-6	-	HSD17B12, AC068205.2	Adolescent idiopathic scoliosis	adolescent idiopathic scoliosis	no
	rs7114842-C	4 x 10-9	0.014098 unit increase	HSD17B12, AC068205.2	Cigarettes smoked per day (MTAG)	cigarettes per day measurement	no
HSDL1	rs117586200-C	5 x 10-7	0.4 unit decrease	HSDL1	Mitochondrial DNA copy number	mitochondrial DNA measurement	no
	rs4378600-C	4 x 10-8	0.0079 unit decrease	HSDL1	Educational attainment (MTAG)	self reported educational attainment	no
	rs4378600-C	1 x 10-9	0.011 unit decrease	HSDL1	Highest math class taken (MTAG)	mathematical ability	no
obese
KAT5	rs10750766-A	1 x 10-9	-	KAT5, RN7SL309P	Diastolic blood pressure x alcohol consumption interaction (2df test)	diastolic blood pressure, alcohol drinking	yes
	rs10750766-A	6 x 10-11	-	KAT5, RN7SL309P	Diastolic blood pressure x alcohol consumption interaction (2df test)	diastolic blood pressure, alcohol drinking	yes
	rs10750766-A	1 x 10-12	-	KAT5, RN7SL309P	Systolic blood pressure x alcohol consumption interaction (2df test)	systolic blood pressure, alcohol drinking	yes
	rs75601653-C	2 x 10-8	0.0171 mg dl−1 decrease	KAT5, RNASEH2C	Triglycerides	triglyceride measurement	yes
	rs72941051-?	1 x 10-7	-	RN7SL309P, KAT5	Systolic blood pressure x smoking status (current vs non-current) interaction (2df test)	smoking status measurement, systolic blood pressure	yes
	rs72941051-?	1 x 10-10	-	RN7SL309P, KAT5	Diastolic blood pressure x smoking status (current vs non-current) interaction (2df test)	smoking status measurement, diastolic blood pressure	yes
	rs72941051-?	6 x 10-8	-	RN7SL309P, KAT5	Diastolic blood pressure x smoking status (current vs non-current) interaction (2df test)	smoking status measurement, diastolic blood pressure	yes
	rs72941051-?	9 x 10-6	-	RN7SL309P, KAT5	Systolic blood pressure x smoking status (ever vs never) interaction (2df test)	smoking status measurement, systolic blood pressure	yes
	rs72941051-?	6 x 10-9	-	RN7SL309P, KAT5	Diastolic blood pressure x smoking status (ever vs never) interaction (2df test)	smoking status measurement, diastolic blood pressure	yes
	rs72941051-?	2 x 10-8	-	RN7SL309P, KAT5	Systolic blood pressure x smoking status (ever vs never) interaction (2df test)	smoking status measurement, systolic blood pressure	yes
	rs72941051-?	2 x 10-11	-	RN7SL309P, KAT5	Diastolic blood pressure x smoking status (ever vs never) interaction (2df test)	smoking status measurement, diastolic blood pressure	yes
	rs10750766-A	6 x 10-20	0.03580632 unit increase	KAT5, RN7SL309P	Immature fraction of reticulocytes	reticulocyte count	no
	rs10750766-A	1 x 10-13	0.02931235 unit increase	KAT5, RN7SL309P	High light scatter reticulocyte percentage of red cells	reticulocyte count	no
	rs10750766-A	5 x 10-15	0.03097515 unit increase	KAT5, RN7SL309P	High light scatter reticulocyte count	reticulocyte count	no
	rs10750766-C	6 x 10-16	0.0172647 unit decrease	KAT5, RN7SL309P	Heel bone mineral density	heel bone mineral density	no
	rs4645915-?	4 x 10-9	-	RNASEH2C, KAT5	Red cell distribution width	red blood cell distribution width	no
KAT7	rs7221118-?	2 x 10-10	-	KAT7	Lung function (FEV1/FVC)	FEV/FEC ratio	no
	rs572017140-A	1 x 10-23	0.8488039 unit increase	KAT7	Mean corpuscular volume	mean corpuscular volume	no
	rs572017140-A	5 x 10-15	0.6650864 unit increase	KAT7	Mean corpuscular hemoglobin	mean corpuscular hemoglobin	no
	rs1123339-?	7 x 10-11	0.03808 unit increase	FAM117A, KAT7	Mean corpuscular volume	mean corpuscular volume	no
	rs1123339-?	3 x 10-10	0.03683 unit increase	FAM117A, KAT7	Mean corpuscular hemoglobin	mean corpuscular hemoglobin	no
KAT8	rs9925964-A	2 x 10-13	0.019 unit increase	KAT8, AC135050.5	Body mass index	body mass index	yes
	rs1549293-T	7 x 10-9	0.0201 unit decrease	KAT8	Waist circumference	waist circumference	yes
	rs9925964-A	8 x 10-10	0.019 kg/m2 increase	KAT8, AC135050.5	Body mass index	body mass index	yes
	rs9925964-A	2 x 10-6	0.0183 kg/m2 increase	KAT8, AC135050.5	BMI in non-smokers	body mass index	yes
	rs9925964-A	9 x 10-11	0.02 kg/m2 increase	KAT8, AC135050.5	Body mass index	body mass index	yes
	rs9925964-A	7 x 10-13	0.019869572 unit increase	KAT8, AC135050.5	Body mass index	body mass index	yes
	rs9925964-A	2 x 10-6	0.02 kg/m2 increase	KAT8, AC135050.5	Body mass index	body mass index	yes
	rs9925964-A	5 x 10-8	0.0185 kg/m2 increase	KAT8, AC135050.5	BMI (adjusted for smoking behaviour)	smoking behavior, body mass index	yes
	rs9925964-A	1 x 10-7	-	KAT8, AC135050.5	Body mass index (joint analysis main effects and smoking interaction)	smoking behavior, body mass index	yes
	rs59735493-A	4 x 10-8	5.49 z-unit decrease	KAT8	Alzheimer's disease or family history of Alzheimer's disease	Alzheimer's disease, family history of Alzheimer’s disease	no
	rs59735493-A	4 x 10-6	4.627 z-score decrease	KAT8	Family history of Alzheimer's disease	family history of Alzheimer’s disease	no
	rs59735493-A	2 x 10-8	0.01492 unit decrease	KAT8	Worry	anxiety	no
ZFHX2	none						no
ZFHX3	rs16971384-A	5 x 10-6	0.0715 unit decrease	ZFHX3	LDL cholesterol	low density lipoprotein cholesterol measurement	yes
	rs9673570-?	1 x 10-9	0.057316832 unit increase	ZFHX3	Serum metabolite levels (CMS)	serum metabolite measurement	yes
	rs7199250-?	6 x 10-6	0.19659647 unit increase	ZFHX3	Metabolite levels	sphingomyelin 14:0 measurement	yes
	rs756717-A	3 x 10-9	0.015 unit decrease	ZFHX3	Body mass index	body mass index	yes
	rs7190256-?	3 x 10-11	-	ZFHX3	Age-related diseases, mortality and associated endophenotypes	total cholesterol measurement, hematocrit, stroke, ventricular rate measurement, coronary heart disease, body mass index, atrial fibrillation, high density lipoprotein cholesterol measurement, cancer, diastolic blood pressure, triglyceride measurement, systolic blood pressure, heart failure, diabetes mellitus, glucose measurement, mortality	yes
	rs7190256-?	5 x 10-10	-	ZFHX3	Age-related diseases and mortality	cancer, heart failure, diabetes mellitus, stroke, coronary heart disease, atrial fibrillation, mortality	yes
	rs2229288-C	1 x 10-6	-	ZFHX3, AC004943.2	Glucocorticoid-induced osteonecrosis	response to glucocorticoid, osteonecrosis	yes
	rs9673570-?	5 x 10-6	0.05739831 unit increase	ZFHX3	Serum metabolite levels	serum metabolite measurement	yes
	rs739414-T	1 x 10-8	0.1276 mmHg increase	ZFHX3	Pulse pressure	pulse pressure measurement	yes
	rs62055084-?	2 x 10-13	-	ZFHX3	Systolic blood pressure	systolic blood pressure	yes
	rs756717-?	5 x 10-13	-	ZFHX3	Body mass index	body mass index	yes
	rs825680-?	5 x 10-8	-	ZFHX3	Body mass index	body mass index	yes
	rs12325540-C	9 x 10-8	0.236 unit increase	ZFHX3	Metabolite risk score for predicting weight gain	metabolite measurement, body weight gain	yes
	rs756717-G	2 x 10-8	0.015 unit increase	ZFHX3	Body mass index	body mass index	yes
	rs4788694-G	3 x 10-8	0.021 unit decrease	ZFHX3	Body mass index	body mass index	yes
	rs825702-?	5 x 10-8	-	AC092114.1, ZFHX3	Systolic blood pressure	systolic blood pressure	yes
	rs117934006-?	2 x 10-8	-	ZFHX3, LINC01568	Body mass index	body mass index	yes
	rs427576-C	4 x 10-6	2.62 mg/dL decrease	ZFHX3, AC087565.2	Thiazide-induced adverse metabolic effects in hypertensive patients	response to hydrochlorothiazide, fasting blood glucose measurement	yes
	rs62051555-G	4 x 10-8	0.024 unit decrease	ZFHX3, AC004943.2	Body mass index	body mass index	yes
	rs2106261-T	2 x 10-15	-	ZFHX3	Atrial fibrillation	atrial fibrillation	no
	rs7193343-T	1 x 10-10	-	ZFHX3	Atrial fibrillation	atrial fibrillation	no
	rs2106261-T	3 x 10-16	-	ZFHX3	Atrial fibrillation	atrial fibrillation	no
	rs879324-A	2 x 10-8	-	ZFHX3	Stroke (ischemic)	stroke	no
	rs4888010-A	7 x 10-9	5.796 z score increase	ZFHX3	Caudate nucleus volume	caudate nucleus volume	no
	rs16972552-C	2 x 10-8	0.017533675 unit decrease	ZFHX3	Smoking status (ever vs never smokers)	smoking behavior	no
	rs12922127-?	7 x 10-10	-	ZFHX3	Lung function (FVC)	vital capacity	no
	rs4788488-?	5 x 10-8	-	ZFHX3	Lung function (FEV1/FVC)	FEV/FEC ratio	no
	rs4788676-?	8 x 10-8	-	ZFHX3	Smoking status	smoking status measurement	no
	rs7198843-?	5 x 10-13	-	ZFHX3	Heel bone mineral density	heel bone mineral density	no
	rs876727-T	7 x 10-9	-	ZFHX3	Atrial fibrillation	atrial fibrillation	no
	rs1858800-T	1 x 10-18	-	ZFHX3	Hypospadias	hypospadias	no
	rs147089336-A	5 x 10-6	9.58 ms increase	ZFHX3	QT interval	QT interval	no
	rs56274700-T	2 x 10-6	0.0013 unit decrease	ZFHX3	Estimated glomerular filtration rate	glomerular filtration rate	no
	rs16971465-C	6 x 10-6	-	ZFHX3	Schizophrenia	schizophrenia	no
	rs7193343-T	2 x 10-10	-	ZFHX3	Ischemic stroke (cardioembolic)	Ischemic stroke, cardiac embolism	no
	rs143661751-G	2 x 10-6	0.464 unit increase	ZFHX3	Post bronchodilator FEV1/FVC ratio	response to bronchodilator, FEV/FEC ratio	no
	rs7189864-?	4 x 10-9	-	ZFHX3	Photic sneeze reflex	autosomal dominant compelling helio-ophthalmic outburst syndrome	no
	rs2106261-T	8 x 10-32	-	ZFHX3	Atrial fibrillation	atrial fibrillation	no
	rs2106261-T	1 x 10-14	-	ZFHX3	Atrial fibrillation	atrial fibrillation	no
	rs4499262-A	4 x 10-8	-	ZFHX3	Incident atrial fibrillation	atrial fibrillation	no
	rs2106261-T	4 x 10-24	-	ZFHX3	Atrial fibrillation	atrial fibrillation	no
	rs4788676-C	1 x 10-8	0.00731008 unit decrease	ZFHX3	Smoking initiation (ever regular vs never regular) (MTAG)	smoking status measurement	no
	rs4129177-C	3 x 10-8	0.00609175 unit increase	ZFHX3	Smoking initiation (ever regular vs never regular) (MTAG)	smoking status measurement	no
	rs1104608-C	3 x 10-12	0.00948981 unit decrease	ZFHX3	Alcohol consumption (drinks per week) (MTAG)	alcohol consumption measurement	no
	rs1858800-C	2 x 10-8	5.628 z score decrease	ZFHX3	Estimated glomerular filtration rate	glomerular filtration rate	no
	rs34516333-T	1 x 10-6	0.24 unit increase	ZFHX3	Response to cognitive-behavioural therapy in anxiety disorder	anxiety disorder, cognitive behavioural therapy	no
	rs7197197-?	2 x 10-11	0.0139025 unit decrease	ZFHX3	Heel bone mineral density	heel bone mineral density	no
	rs374035142-?	1 x 10-11	0.0138308 unit increase	ZFHX3	Heel bone mineral density	heel bone mineral density	no
	rs328398-A, rs328389-G, rs328317-A, rs328384-A, rs328395-T	5 x 10-12	-	ZFHX3; AC087565.2; ZFHX3; AC087565.2; ZFHX3; ZFHX3; AC087565.2; ZFHX3; AC087565.2	Core binding factor acute myeloid leukemia	acute myeloid leukemia	no
	rs328398-A, rs328389-G, rs328317-A, rs328384-A, rs328395-C	9 x 10-11	-	ZFHX3; AC087565.2; ZFHX3; AC087565.2; ZFHX3; ZFHX3; AC087565.2; ZFHX3; AC087565.2	Core binding factor acute myeloid leukemia	acute myeloid leukemia	no
	rs9934948-C	6 x 10-6	-	LINC01568, ZFHX3	Breast cancer (survival)	survival time, breast carcinoma	no
	rs7191888-?	6 x 10-6	-	AC092114.1, ZFHX3	Multiple sclerosis (severity)	multiple sclerosis	no
	rs8060270-?	3 x 10-6	-	LINC01568, ZFHX3	Epithelial ovarian cancer	ovarian carcinoma	no
	rs75232769-A	2 x 10-6	0.8967 unit decrease	AC004943.2, ZFHX3	Facial morphology (factor 19)	facial morphology measurement	no
	rs417278-T	3 x 10-8	0.0109 unit decrease	AC087565.2, ZFHX3	Self-reported math ability	mathematical ability	no
	rs7204751-?	2 x 10-16	-	ZFHX3	Height	body height	no
	rs6564524-?	1 x 10-23	-	ZFHX3	Height	body height	no
	rs12930834-A	7 x 10-9	0.013715122 unit increase	ZFHX3	Smoking status (ever vs never smokers)	smoking behavior	no
	rs6499595-C	5 x 10-8	0.013198892 unit decrease	ZFHX3	Number of sexual partners	risky sexual behaviour measurement	no
	rs6499595-C	4 x 10-8	0.014426594 unit decrease	ZFHX3	Risk-taking tendency (4-domain principal component model)	risk-taking behaviour	no
	rs2063506-G	2 x 10-6	-	ZFHX3	Height	body height	no
	rs4888921-?	4 x 10-6	0.0081513 unit increase	ZFHX3	Reaction time	reaction time measurement	no
	rs1104608-C	1 x 10-14	0.008 unit decrease	ZFHX3	Alcohol consumption	alcohol consumption measurement	no
	rs7199343-T	2 x 10-6	-	ZFHX3	Kawasaki disease	mucocutaneous lymph node syndrome	no
	rs764255-T	2 x 10-7	0.077 unit decrease	ZFHX3	Word reading	word reading	no
	rs62041356-C	1 x 10-8	0.0076995515 unit increase	ZFHX3	Well-being spectrum (multivariate analysis)	wellbeing measurement	no
	rs1104608-G	2 x 10-7	0.0054 unit increase	ZFHX3	Bitter alcoholic beverage consumption	bitter alcoholic beverage consumption measurement	no
	rs12446615-A	2 x 10-6	0.0073 unit increase	ZFHX3	Tea consumption	tea consumption measurement	no
	rs7198843-T	2 x 10-14	0.0144254 unit decrease	ZFHX3	Heel bone mineral density	heel bone mineral density	no
	rs2359171-A	5 x 10-91	-	ZFHX3	Atrial fibrillation	atrial fibrillation	no
	rs4788676-C	5 x 10-9	0.017745035 unit decrease	ZFHX3	Smoking initiation (ever regular vs never regular)	smoking status measurement	no
	rs1104608-C	1 x 10-13	0.010974988 unit decrease	ZFHX3	Alcohol consumption (drinks per week)	alcohol consumption measurement	no
	rs4404097-A	6 x 10-10	-	ZFHX3	Atrial fibrillation	atrial fibrillation	no
	rs2106261-T	3 x 10-30	-	ZFHX3	Early onset atrial fibrillation	atrial fibrillation	no
	rs2106261-T	1 x 10-19	-	ZFHX3	Prevalent atrial fibrillation	atrial fibrillation	no
	rs2359171-A	3 x 10-100	-	ZFHX3	Atrial fibrillation	atrial fibrillation	no
	rs2359171-A	2 x 10-76	-	ZFHX3	Atrial fibrillation	atrial fibrillation	no
	rs12932445-?	2 x 10-6	-	ZFHX3	Ischemic stroke	Ischemic stroke	no
	rs12932445-?	7 x 10-18	-	ZFHX3	Ischemic stroke (cardioembolic)	cardioembolic stroke	no
	rs12932445-?	7 x 10-13	-	ZFHX3	Ischemic stroke (cardioembolic)	cardioembolic stroke	no
	rs12932445-?	5 x 10-6	-	ZFHX3	Stroke	stroke	no
	rs12932445-?	2 x 10-7	-	ZFHX3	Stroke	stroke	no
	rs1858800-T	3 x 10-14	0.002 unit increase	ZFHX3	Estimated glomerular filtration rate	glomerular filtration rate	no
	rs1858800-T	5 x 10-14	0.0022 unit increase	ZFHX3	Estimated glomerular filtration rate	glomerular filtration rate	no
	rs1104608-C	2 x 10-10	0.0163 unit decrease	ZFHX3	Alcohol consumption (drinks per week)	alcohol consumption measurement	no
	rs56274700-T	7 x 10-6	0.0016 unit decrease	ZFHX3	Estimated glomerular filtration rate	glomerular filtration rate	no
	rs1480570-A	7 x 10-7	0.0136 unit increase	ZFHX3	Subjective well-being	wellbeing measurement	no
	rs2106261-T	1 x 10-35	-	ZFHX3	Atrial fibrillation	atrial fibrillation	no
	rs4888280-A	7 x 10-6	-	LINC01568, ZFHX3	Behavioural changes in frontotemporal lobe dementia	Frontotemporal dementia, behavior	no
	rs12446956-C	1 x 10-6	-	LINC01568, ZFHX3	Major depressive disorder	unipolar depression	no
	rs7193665-?	2 x 10-9	-	ZFHX3, LINC01568	Brain region volumes	brain volume measurement	no
	rs8054028-?	2 x 10-7	0.39 unit decrease	AC116667.2, ZFHX3	Midgestational circulating levels of PBDEs (fetal genetic effect)	polybrominated biphenyl measurement, gestational serum measurement, fetal genotype effect measurement, polybrominated diphenyl ether measurement	no
	rs1364064-?	5 x 10-7	-	LINC01568, ZFHX3	Colonoscopy-negative controls vs population controls	colorectal health	no
	rs10974873-G x rs12932445-G	1 x 10-8	-	RCL1 - HNRNPA1P41 x ZFHX3	Nasopharyngeal carcinoma (SNP x SNP interaction)	nasopharyngeal neoplasm	no
ZFHX4	rs7838781-?	1 x 10-9	-	ZFHX4-AS1	Systolic blood pressure	systolic blood pressure	yes
	rs7838781-A	2 x 10-8	0.183 unit increase	ZFHX4-AS1	Pulse pressure	pulse pressure measurement	yes
	rs7838781-A	4 x 10-6	0.227 unit increase	ZFHX4-AS1	Systolic blood pressure	systolic blood pressure	yes
	rs4735738-A	5 x 10-6	0.0728 year increase	ZFHX4	Menarche (age at onset)	age at menarche	no
	rs61729527-?	4 x 10-15	-	ZFHX4	Height	body height	no
	rs7007681-?	2 x 10-7	-	ZFHX4	Menarche (age at onset)	age at menarche	no
	rs6995390-T	8 x 10-13	0.029588 unit increase	ZFHX4	Offspring birth weight	birth weight, parental genotype effect measurement	no
	rs11786868-C	3 x 10-8	0.049 year increase	ZFHX4	Menopause (age at onset)	age at menopause	no
	rs7821604-C	2 x 10-8	0.05 year increase	ZFHX4	Menarche (age at onset)	age at menarche	no
	rs7837649-?	6 x 10-21	0.046 unit decrease	ZFHX4	Monobrow	synophrys measurement	no
	rs7846606-?	7 x 10-6	-	ZFHX4-AS1	Orofacial clefts	progranulin measurement	no
	rs13267351-C	3 x 10-11	0.0166415 unit decrease	ZFHX4-AS1	Heel bone mineral density	heel bone mineral density	no
	rs4143530-C	2 x 10-15	0.0359851 unit increase	ZFHX4-AS1	Male-pattern baldness	balding measurement	no
	rs2581260-?	3 x 10-21	-	ZFHX4-AS1	Heel bone mineral density	heel bone mineral density	no
	rs2128944-?	3 x 10-8	-	ZFHX4, AC023200.1	Heel bone mineral density	heel bone mineral density	no
	rs12056645-?	4 x 10-6	-	ZFHX4-AS1	Peripheral arterial disease (traffic-related air pollution interaction)	peripheral arterial disease, traffic air pollution measurement	no
	rs35251485-G	2 x 10-39	-	ZFHX4-AS1	Basal cell carcinoma	basal cell carcinoma	no
	rs35251485-G	4 x 10-35	-	ZFHX4-AS1	Keratinocyte cancer (MTAG)	keratinocyte carcinoma	no
	rs4143530-?	4 x 10-11	-	ZFHX4-AS1	Balding type 1	balding measurement	no
	rs2581260-?	3 x 10-18	0.0249697 unit decrease	ZFHX4-AS1	Heel bone mineral density	heel bone mineral density	no
	rs1034484-A	8 x 10-7	-	ZFHX4	Non-melanoma skin cancer	non-melanoma skin carcinoma	no
	rs17437952-A	4 x 10-6	-	ZFHX4	Non-melanoma skin cancer	non-melanoma skin carcinoma	no
	rs116251467-?	5 x 10-6	1.006 unit decrease	LINC01111, ZFHX4-AS1	Chronic sinus infection	susceptibility to chronic sinus infection measurement	no
	rs17431641-T	2 x 10-16	-	ZFHX4-AS1	Non-melanoma skin cancer	non-melanoma skin carcinoma	no
	rs10808813-G	6 x 10-9	0.0402379 unit increase	ZFHX4-AS1	Male-pattern baldness	Alopecia	no
	rs10093547-G	5 x 10-15	-	ZFHX4-AS1	Basal cell carcinoma	basal cell carcinoma	no
	rs10808812-?	1 x 10-6	-	ZFHX4-AS1	Nonsyndromic cleft lip with or without cleft palate	Cleft palate, cleft lip	no
	rs28727938-C	4 x 10-12	-	ZFHX4-AS1	Basal cell carcinoma	basal cell carcinoma	no
DHX33	none						no
EIF6	rs2425048-?	3 x 10-8	-	EIF6	Sunburns	sunburn	no
	rs619865-A	5 x 10-14	0.77 unit increase	EIF6, AL121753.1	Freckling	freckles	no
MTCH1	rs708010-?	5 x 10-6	-	FGD2, MTCH1	HDL cholesterol	high density lipoprotein cholesterol measurement	yes
	rs708010-?	1 x 10-6	-	FGD2, MTCH1	HDL cholesterol and triglyceride levels (pleiotropy)	triglyceride measurement, high density lipoprotein cholesterol measurement	yes
	rs16889362-G	5 x 10-7	0.0448 unit decrease	MTCH1, FGD2	Plasma omega-6 polyunsaturated fatty acid levels (linoleic acid)	linoleic acid measurement	yes
	rs13204008-?	3 x 10-6	-	FGD2, MTCH1	Epstein-Barr virus copy number in lymphoblastoid cell lines	Epstein-Barr virus infection	no
	rs1046279-T, rs7755143-C, rs707542-A, rs6901560-G, rs4714025-G, rs12191672-T	2 x 10-20	-	PI16; PI16 - MTCH1; PI16; PI16; PI16; PI16	Core binding factor acute myeloid leukemia	acute myeloid leukemia	no
	rs1046279-T, rs7755143-C, rs707542-G, rs6901560-G, rs4714025-G, rs12191672-T	4 x 10-16	-	PI16; PI16 - MTCH1; PI16; PI16; PI16; PI16	Core binding factor acute myeloid leukemia	acute myeloid leukemia	no
MTCH2	rs10838738-G	5 x 10-9	0.07 kg/m2 increase	MTCH2	Body mass index	body mass index	yes
	rs3817334-C	6 x 10-20	0.023 unit decrease	MTCH2	Body mass index	body mass index	yes
	rs3817334-T	5 x 10-17	0.026 kg/m2 increase	MTCH2	Body mass index	body mass index	yes
	rs3817334-T	1 x 10-17	0.026 kg/m2 increase	MTCH2	Body mass index	body mass index	yes
	rs3817334-T	2 x 10-13	0.031 unit increase	MTCH2	Body mass index	body mass index	yes
	rs3817334-T	1 x 10-18	0.024106821 unit increase	MTCH2	Body mass index	body mass index	yes
	rs3817334-?	1 x 10-6	-	MTCH2	Body mass index (joint analysis main effects and physical activity interaction)	physical activity measurement, body mass index	yes
	rs3817334-?	1 x 10-11	-	MTCH2	Body mass index (joint analysis main effects and physical activity interaction)	physical activity measurement, body mass index	yes
	rs3817334-?	5 x 10-11	-	MTCH2	Body mass index (joint analysis main effects and physical activity interaction)	physical activity measurement, body mass index	yes
	rs3817334-T	5 x 10-12	0.0258 kg/m2 increase	MTCH2	Body mass index	physical activity measurement, body mass index	yes
	rs3817334-T	2 x 10-10	0.026 kg/m2 increase	MTCH2	Body mass index	body mass index	yes
	rs3817334-T	2 x 10-11	0.027 kg/m2 increase	MTCH2	Body mass index	body mass index	yes
	rs3817334-T	3 x 10-7	0.0269 kg/m2 increase	MTCH2	Body mass index	physical activity measurement, body mass index	yes
	rs3817334-T	2 x 10-6	0.0216 kg/m2 increase	MTCH2	Body mass index	physical activity measurement, body mass index	yes
	rs3817334-T	2 x 10-6	0.02 kg/m2 increase	MTCH2	BMI (adjusted for smoking behaviour)	smoking behavior, body mass index	yes
	rs3817334-T	1 x 10-11	0.0223 kg/m2 increase	MTCH2	BMI (adjusted for smoking behaviour)	smoking behavior, body mass index	yes
	rs3817334-T	1 x 10-7	0.0254 kg/m2 increase	MTCH2	BMI (adjusted for smoking behaviour)	smoking behavior, body mass index	yes
	rs3817334-T	7 x 10-12	-	MTCH2	Body mass index (joint analysis main effects and smoking interaction)	smoking behavior, body mass index	yes
	rs3817334-T	4 x 10-7	-	MTCH2	Body mass index (joint analysis main effects and smoking interaction)	smoking behavior, body mass index	yes
	rs3817334-T	3 x 10-6	-	MTCH2	Body mass index (joint analysis main effects and smoking interaction)	smoking behavior, body mass index	yes
	rs1064608-C	1 x 10-31	0.0238 unit increase	MTCH2	Body mass index	body mass index	yes
	rs3817334-T	2 x 10-12	0.06 kg/m2 increase	MTCH2	Body mass index	body mass index	yes
	rs10769282-G	4 x 10-6	0.01563 unit decrease	MTCH2, C1QTNF4	Body fat distribution (trunk fat ratio)	body fat distribution	yes
	rs10769282-G	6 x 10-9	0.0141 unit decrease	MTCH2, C1QTNF4	Body fat distribution (trunk fat ratio)	body fat distribution	yes
	rs7107356-A	4 x 10-16	0.309 unit decrease	MTCH2, AGBL2	Systolic blood pressure	systolic blood pressure	yes
	rs7107356-A	2 x 10-10	0.149 unit decrease	MTCH2, AGBL2	Diastolic blood pressure	diastolic blood pressure	yes
	rs59360790-?	2 x 10-7	0.18308 unit increase	MTCH2, AGBL2	Body fat percentage	body fat percentage	yes
	rs59360790-?	8 x 10-11	0.17158 unit increase	MTCH2, AGBL2	Body fat percentage	body fat percentage	yes
	rs59360790-?	1 x 10-16	0.17754 unit increase	MTCH2, AGBL2	Body fat percentage	body fat percentage	yes
	rs10838738-?	5 x 10-10	0.06167221 unit increase	MTCH2	Serum metabolite levels (CMS)	serum metabolite measurement	yes
	rs10838738-?	4 x 10-8	0.06766772 unit increase	MTCH2	Serum metabolite levels	serum metabolite measurement	yes
	rs7120548-?	2 x 10-11	0.0448821 unit decrease	MTCH2	Hypertension	hypertension	yes
	rs3817334-T	1 x 10-8	0.0212 kg/m2 increase	MTCH2	BMI in non-smokers	body mass index	yes
	rs3817334-T	6 x 10-6	0.0245 kg/m2 increase	MTCH2	BMI in non-smokers	body mass index	yes
	rs3817334-T	1 x 10-24	0.025 unit increase	MTCH2	Body mass index	body mass index	yes
	rs3817334-T	1 x 10-7	0.0297 kg/m2 increase	MTCH2	Body mass index	physical activity measurement, body mass index	yes
	rs3817334-T	1 x 10-11	0.0241 kg/m2 increase	MTCH2	Body mass index	physical activity measurement, body mass index	yes
	rs3817334-T	3 x 10-6	0.0225 kg/m2 increase	MTCH2	Body mass index	physical activity measurement, body mass index	yes
	rs3817334-T	5 x 10-6	0.0276 kg/m2 increase	MTCH2	Body mass index in physically active individuals	physical activity measurement, body mass index	yes
	rs3817334-T	3 x 10-8	0.0224 kg/m2 increase	MTCH2	Body mass index in physically active individuals	physical activity measurement, body mass index	yes
	rs3817334-T	7 x 10-9	0.0243 kg/m2 increase	MTCH2	Body mass index in physically active individuals	physical activity measurement, body mass index	yes
	rs10769282-G	5 x 10-14	0.0183 unit decrease	MTCH2, C1QTNF4	Body fat distribution (arm fat ratio)	body fat distribution	yes
	rs10769282-G	3 x 10-8	0.01524 unit decrease	MTCH2, C1QTNF4	Body fat distribution (arm fat ratio)	body fat distribution	yes
	rs10769282-G	2 x 10-12	0.02358 unit increase	MTCH2, C1QTNF4	Body fat distribution (leg fat ratio)	body fat distribution	yes
	rs10769282-G	7 x 10-8	0.01882 unit increase	MTCH2, C1QTNF4	Body fat distribution (leg fat ratio)	body fat distribution	yes
	rs10769282-G	1 x 10-18	0.02139 unit increase	MTCH2, C1QTNF4	Body fat distribution (leg fat ratio)	body fat distribution	yes
	rs10769282-G	2 x 10-10	0.02082 unit decrease	MTCH2, C1QTNF4	Body fat distribution (arm fat ratio)	body fat distribution	yes
	rs7107356-?	6 x 10-54	-	MTCH2, AGBL2	Systolic blood pressure	systolic blood pressure	yes
	rs7107356-A	3 x 10-10	0.159 unit decrease	MTCH2, AGBL2	Pulse pressure	pulse pressure measurement	yes
	rs7107356-A	9 x 10-7	0.265 unit decrease	MTCH2, AGBL2	Systolic blood pressure	systolic blood pressure	yes
	rs4752856-A	1 x 10-8	0.01424 unit decrease	MTCH2	Worry	anxiety	no
	rs3817334-T	9 x 10-10	6.132 z-score decrease	MTCH2	General cognitive ability	intelligence	no
	rs7107356-G	2 x 10-14	0.0070112045 unit increase	MTCH2, AGBL2	Well-being spectrum (multivariate analysis)	wellbeing measurement	no
	rs12787646-T	2 x 10-6	0.0081 unit increase	MTCH2, AGBL2	Bitter beverage consumption	bitter beverage consumption measurement	no
	rs7107356-A	1 x 10-10	0.011223 unit increase	MTCH2, AGBL2	General factor of neuroticism	neuroticism measurement	no
	rs7107356-A	1 x 10-16	8.305 z score decrease	MTCH2, AGBL2	Neuroticism	neuroticism measurement	no
	rs7107356-A	3 x 10-12	6.97 z score decrease	MTCH2, AGBL2	Neurociticism	neuroticism measurement	no
	rs7107356-A	4 x 10-11	6.61 z score decrease	MTCH2, AGBL2	Feeling miserable	feeling miserable measurement	no
	rs7107356-A	1 x 10-8	5.67 z score decrease	MTCH2, AGBL2	Experiencing mood swings	mood instability measurement	no
	rs1064608-C	3 x 10-10	0.0188 unit decrease	MTCH2	Cognitive performance	cognitive function measurement	no
	rs7107356-?	3 x 10-10	-	MTCH2, AGBL2	Brain region volumes	brain volume measurement	no
	rs12363232-T	1 x 10-9	0.016407467 unit decrease	MTCH2, C1QTNF4	Risk-taking tendency (4-domain principal component model)	risk-taking behaviour	no
	rs7107356-A	2 x 10-14	7.643 z score decrease	MTCH2, AGBL2	Neuroticism	neuroticism measurement	no
	rs11039308-A	5 x 10-11	0.014 unit increase	MTCH2, C1QTNF4	Morningness	chronotype measurement	no
	rs7107356-?	1 x 10-11	-	MTCH2, AGBL2	Neuroticism	neuroticism measurement	no
	rs7107356-G	3 x 10-7	0.0175 unit increase	MTCH2, AGBL2	Neuroticism	neuroticism measurement	no
	rs7107356-G	7 x 10-9	0.0161 unit increase	MTCH2, AGBL2	Neuroticism (MTAG)	neuroticism measurement	no
	rs7107356-A	1 x 10-7	0.018081715 unit decrease	MTCH2, AGBL2	Neuroticism	neuroticism measurement	no
	rs7107356-?	2 x 10-13	0.01703 unit decrease	MTCH2, AGBL2	Depressed affect	unipolar depression, mood disorder	no
GNL3	rs1108842-C	1 x 10-13	0.03 unit increase	GNL3	Adiponectin levels	adiponectin measurement	yes
	rs565817433-C	6 x 10-11	0.02074 unit decrease	GNL3, PBRM1	Body fat distribution (trunk fat ratio)	body fat distribution	yes
	rs565817433-C	1 x 10-11	0.01312 unit decrease	GNL3, PBRM1	Body fat distribution (trunk fat ratio)	body fat distribution	yes
	rs565817433-C	5 x 10-7	0.01704 unit increase	GNL3, PBRM1	Body fat distribution (leg fat ratio)	body fat distribution	yes
	rs565817433-C	9 x 10-8	0.01066 unit increase	GNL3, PBRM1	Body fat distribution (leg fat ratio)	body fat distribution	yes
	rs10933-?	4 x 10-29	-	PBRM1, GNL3	Waist-hip ratio	waist-hip ratio	yes
	rs11177-A	5 x 10-9	-	GNL3	Osteoarthritis	osteoarthritis	no
	rs11177-A	7 x 10-8	-	GNL3	Osteoarthritis (hip)	osteoarthritis, hip	no
	rs10865974-?	2 x 10-6	-	PBRM1, GNL3	Bipolar disorder with mood-incongruent psychosis	bipolar disorder	no
	rs1108842-A	8 x 10-9	0.016819207 unit decrease	GNL3	Intelligence (MTAG)	intelligence	no
GNL3L	rs140707533-A	3 x 10-14	0.1341 unit decrease	GNL3L, PGAM4P1	Male-pattern baldness	Alopecia	no
ADAMTS1	rs2830487-A	2 x 10-7	0.2543 unit increase	CYYR1, ADAMTS1	Metabolite levels (HVA)	HVA measurement	yes
	rs2830487-A	5 x 10-7	0.2494 unit increase	CYYR1, ADAMTS1	Metabolite levels (HVA-5-HIAA Factor score)	HVA measurement, 5-HIAA measurement	yes
	rs13615-?	4 x 10-8	-	ADAMTS1	Lung function (FVC)	vital capacity	no
	rs229037-?	2 x 10-6	-	CYYR1, ADAMTS1	Adolescent idiopathic scoliosis	adolescent idiopathic scoliosis	no
	rs372255102-T	5 x 10-7	0.118 unit decrease	ADAMTS1, CYYR1	Fast beta electroencephalogram	alcohol dependence measurement, electroencephalogram measurement	no
	rs73185805-?	7 x 10-6	0.00656 unit decrease	CYYR1, ADAMTS1	Parental extreme longevity (95 years and older)	parental longevity	no
	rs229100-T	3 x 10-12	0.3664 unit increase	AP001599.1, ADAMTS1	Blood protein levels	a disintegrin and metalloproteinase with thrombospondin motifs 5 measurement	no
	rs9975780-T	2 x 10-17	0.33 unit decrease	CYYR1, ADAMTS1	Pre-treatment viral load in HIV-1 infection	HIV-1 infection, viral load	no
	rs60407241-?	9 x 10-6	0.1352 unit increase	ADAMTS1, CYYR1	Cognitive empathy	empathy measurement	no
	rs996634-A	4 x 10-6	0.1323 unit increase	ADAMTS1, CYYR1	Cognitive empathy	empathy measurement	no
	rs146028783-A	6 x 10-6	0.02571 unit increase	ADAMTS1, CYYR1	Health literacy	health literacy measurement	no
	rs148337019-?	8 x 10-6	0.1422 unit increase	ADAMTS1, CYYR1	Cognitive empathy	empathy measurement	no
	rs150371866-?	8 x 10-6	0.1358 unit increase	CYYR1, ADAMTS1	Cognitive empathy	empathy measurement	no
	rs200706499-?	8 x 10-6	0.1511 unit increase	CYYR1, ADAMTS1	Cognitive empathy	empathy measurement	no
	rs143567221-?	8 x 10-6	0.1362 unit decrease	CYYR1, ADAMTS1	Cognitive empathy	empathy measurement	no
	rs465401-A	2 x 10-8	0.724 unit increase	ADAMTS1, CYYR1	Cerebrospinal fluid neurofilament light levels	neurofilament light chain measurement	no
	rs2830472-?	2 x 10-12	-	ADAMTS1, CYYR1	Hair color	hair colour measurement	no
	rs2830500-C	3 x 10-8	-	CYYR1, ADAMTS1	Alzheimer's disease (late onset)	late-onset Alzheimers disease	no
	rs229100-?	5 x 10-6	-	AP001599.1, ADAMTS1	Colonoscopy-negative controls vs population controls	colorectal health	no
ADAMTS4	rs4575098-A	2 x 10-10	6.36 z-unit increase	ADAMTS4	Alzheimer's disease or family history of Alzheimer's disease	Alzheimer's disease, family history of Alzheimer’s disease	no
	rs4575098-A	7 x 10-8	5.394 z-score increase	ADAMTS4	Family history of Alzheimer's disease	family history of Alzheimer’s disease	no
	rs4575098-A	6 x 10-11	0.02748434 unit increase	ADAMTS4	Monocyte percentage of white cells	monocyte percentage of leukocytes	no
	rs4233366-?	5 x 10-15	-	ADAMTS4	Asthma	asthma	no
	rs34448954-?	6 x 10-14	-	NDUFS2, ADAMTS4	Eosinophil counts	eosinophil count	no
	rs33941127-T	1 x 10-9	-	ADAMTS4, NDUFS2	Asthma	asthma	no
	rs4575098-?	3 x 10-7	0.01614449 unit increase	ADAMTS4	White blood cell count	leukocyte count	no
ADAMTS5	rs2249350-A	2 x 10-26	0.43 unit increase	ADAMTS5	Blood protein levels	blood protein measurement	no
	rs2830581-?	5 x 10-16	-	AP001599.1, ADAMTS5	Height	body height	no
	rs77222011-?	3 x 10-10	-	GPX1P2, ADAMTS5	Height	body height	no
	rs2830585-T	2 x 10-8	0.0510702 unit increase	ADAMTS5, AP001599.1	Appendicular lean mass	appendicular lean mass	no
	rs2830622-?	7 x 10-7	-	ADAMTS5, GPX1P2	Adolescent idiopathic scoliosis	adolescent idiopathic scoliosis	no
	rs2830585-C	2 x 10-249	1.076 unit increase	ADAMTS5, AP001599.1	Blood protein levels	blood protein measurement	no
	rs2830586-G	2 x 10-72	0.58 unit decrease	AP001599.1, ADAMTS5	Blood protein levels	blood protein measurement	no
	rs990529-G	2 x 10-15	0.3289 unit increase	GPX1P2, ADAMTS5	Blood protein levels	a disintegrin and metalloproteinase with thrombospondin motifs 5 measurement	no
	rs2830585-T	4 x 10-104	1.073 unit decrease	ADAMTS5, AP001599.1	Blood protein levels	a disintegrin and metalloproteinase with thrombospondin motifs 5 measurement	no
	rs2249350-?	2 x 10-10	0.019054068 unit increase	ADAMTS5	Height	body height	no
ADAMTS8	rs4936099-C	2 x 10-28	0.0097 unit decrease	ADAMTS8	Vertical cup-disc ratio (multi-trait analysis)	cup-to-disc ratio measurement	no
	rs61754851-?	2 x 10-13	-	ADAMTS8	Height	body height	no
	rs4936099-C	1 x 10-21	0.00852 unit decrease	ADAMTS8	Vertical cup-disc ratio (adjusted for vertical disc diameter)	cup-to-disc ratio measurement	no
	rs4936098-A	7 x 10-48	-	ADAMTS8	Pulse pressure x alcohol consumption interaction (2df test)	pulse pressure measurement, alcohol drinking	no
	rs4936098-A	1 x 10-52	-	ADAMTS8	Pulse pressure x alcohol consumption interaction (2df test)	pulse pressure measurement, alcohol drinking	no
	rs10894196-?	3 x 10-11	-	ADAMTS8	Brain region volumes	brain volume measurement	no
	rs1552330-?	5 x 10-12	-	ADAMTS8	Brain region volumes	brain volume measurement	no
	rs2291347-?	2 x 10-13	-	ADAMTS8	Brain region volumes	brain volume measurement	no
	rs765386-?	1 x 10-10	-	ADAMTS8	Brain region volumes	brain volume measurement	no
	rs7936928-?	1 x 10-18	-	ADAMTS8	Brain region volumes	brain volume measurement	no
	rs6590459-?	4 x 10-8	-	ADAMTS8	Brain region volumes	brain volume measurement	no
	rs55796939-?	4 x 10-6	0.2 unit decrease	ADAMTS8	Intraocular pressure	intraocular pressure measurement	no
	rs4936099-C	5 x 10-9	0.009 unit decrease	ADAMTS8	Vertical cup-disc ratio	optic disc size measurement	no
	rs4936099-C	5 x 10-8	0.013 unit decrease	ADAMTS8	Optic cup area	optic cup area measurement	no
	rs4936099-C	1 x 10-7	0.013 unit decrease	ADAMTS8	Optic cup area	optic cup area measurement	no
	rs4936099-C	3 x 10-9	0.008 unit decrease	ADAMTS8	Vertical cup-disc ratio	cup-to-disc ratio measurement	no
	rs4936099-C	7 x 10-9	0.007 unit decrease	ADAMTS8	Vertical cup-disc ratio	cup-to-disc ratio measurement	no
	rs55796939-T	4 x 10-6	0.38 unit increase	ADAMTS8	Intraocular pressure	intraocular pressure measurement	no
	rs55796939-T	2 x 10-8	0.36 unit increase	ADAMTS8	Intraocular pressure	intraocular pressure measurement	no
	rs56009602-C	4 x 10-25	0.321 unit decrease	ADAMTS8	Intraocular pressure	intraocular pressure measurement	no
	rs7930976-A	4 x 10-17	0.23 unit decrease	ADAMTS8	Intraocular pressure	intraocular pressure measurement	no
	rs7931326-C	1 x 10-6	0.028 dioptres decrease	ADAMTS8	Corneal astigmatism	Corneal astigmatism	no
	rs35884319-?	4 x 10-8	-	ADAMTS8, ADAMTS15	Brain region volumes	brain volume measurement	no
	rs56009602-T	1 x 10-26	7.05 unit increase	ADAMTS8	Central corneal thickness	central corneal thickness	no
	rs73044813-T	2 x 10-9	6046 μm increase	ADAMTS8	Central corneal thickness	central corneal thickness	no
	rs56009602-T	3 x 10-9	0.38 mm Hg increase	ADAMTS8	Corneal resistance factor	corneal resistance factor	no
	rs56009602-T	4 x 10-9	0.34 mm Hg increase	ADAMTS8	Corneal hysteresis	corneal hysteresis	no
ADAMTS9	rs11718560-?	1 x 10-8	-	ADAMTS9	Waist-hip ratio	waist-hip ratio	yes
	rs6795735-C	1 x 10-13	0.03 unit increase	ADAMTS9-AS2	Waist-hip ratio	waist-hip ratio	yes
	rs4607103-C	1 x 10-8	-	ADAMTS9-AS2	Type 2 diabetes	type II diabetes mellitus	yes
	rs7433808-A	2 x 10-7	-	ADAMTS9-AS2	Visceral adipose tissue/subcutaneous adipose tissue ratio	visceral:subcutaneous adipose tissue ratio	yes
	rs7638389-A	8 x 10-6	-	ADAMTS9-AS2	Visceral adipose tissue adjusted for BMI	visceral adipose tissue measurement, body mass index	yes
	rs7433808-A	2 x 10-7	-	ADAMTS9-AS2	Visceral adipose tissue/subcutaneous adipose tissue ratio	visceral:subcutaneous adipose tissue ratio	yes
	rs66815886-?	2 x 10-76	-	ADAMTS9-AS2	Waist-hip ratio	waist-hip ratio	yes
	rs2371767-G	6 x 10-92	0.04 unit increase	ADAMTS9-AS2	Waist-to-hip ratio adjusted for BMI	BMI-adjusted waist-hip ratio	yes
	rs2371767-G	5 x 10-8	-	ADAMTS9-AS2	Waist-hip ratio	waist-hip ratio	yes
	rs9870322-T	4 x 10-8	0.0141 mg dl−1 increase	ADAMTS9-AS2	Total cholesterol levels	total cholesterol measurement	yes
	rs2371767-C	5 x 10-7	0.018 kg/m2 increase	ADAMTS9-AS2	Body mass index	body mass index	yes
	rs2371767-G	1 x 10-26	0.0555 unit increase	ADAMTS9-AS2	Waist-to-hip ratio adjusted for body mass index	BMI-adjusted waist-hip ratio	yes
	rs2371767-G	2 x 10-20	0.0363 unit increase	ADAMTS9-AS2	Waist-to-hip ratio adjusted for body mass index	BMI-adjusted waist-hip ratio	yes
	rs2371767-G	2 x 10-29	0.057 unit increase	ADAMTS9-AS2	Waist-to-hip ratio adjusted for body mass index	BMI-adjusted waist-hip ratio	yes
	rs2371767-G	1 x 10-22	0.0374 unit increase	ADAMTS9-AS2	Waist-to-hip ratio adjusted for body mass index	BMI-adjusted waist-hip ratio	yes
	rs9860730-A	3 x 10-10	0.0229 unit increase	ADAMTS9-AS2	Waist-hip ratio	waist-hip ratio	yes
	rs4132228-T	3 x 10-8	0.0214 unit increase	ADAMTS9-AS2	Hip circumference	hip circumference	yes
	rs9860730-A	2 x 10-9	0.0219 unit increase	ADAMTS9-AS2	Waist circumference adjusted for body mass index	BMI-adjusted waist circumference	yes
	rs9860730-A	4 x 10-18	0.0419 unit increase	ADAMTS9-AS2	Waist-hip ratio	waist-hip ratio	yes
	rs9860730-A	8 x 10-17	0.0396 unit increase	ADAMTS9-AS2	Waist circumference adjusted for body mass index	BMI-adjusted waist circumference	yes
	rs2371767-C	2 x 10-7	0.018 kg/m2 increase	ADAMTS9-AS2	Body mass index	body mass index	yes
	rs2371767-C	5 x 10-12	0.0256 unit decrease	ADAMTS9-AS2	Waist-to-hip ratio adjusted for BMI in non-smokers	BMI-adjusted waist-hip ratio	yes
	rs2371767-C	1 x 10-10	0.0203 unit decrease	ADAMTS9-AS2	Waist-to-hip ratio adjusted for BMI in non-smokers	BMI-adjusted waist-hip ratio	yes
	rs9860730-A	2 x 10-9	0.0321 unit increase	ADAMTS9-AS2	Waist circumference adjusted for BMI in non-smokers	BMI-adjusted waist circumference	yes
	rs7372321-T	9 x 10-26	0.0314 unit decrease	ADAMTS9-AS2	Waist-to-hip ratio adjusted for BMI	BMI-adjusted waist-hip ratio	yes
	rs76699125-T	5 x 10-15	0.032 unit increase	ADAMTS9-AS2	Waist-hip ratio	waist-hip ratio	yes
	rs7372321-T	2 x 10-13	0.0217 unit decrease	ADAMTS9-AS2	Waist-hip ratio	waist-hip ratio	yes
	rs998394-A	5 x 10-36	0.0095 unit decrease	ADAMTS9-AS2	Blood urea nitrogen levels	blood urea nitrogen measurement	yes
	rs4132228-T	2 x 10-6	0.0255 unit increase	ADAMTS9-AS2	Hip circumference	hip circumference	yes
	rs918466-A	2 x 10-11	0.1819 mm Hg decrease	ADAMTS9-AS2	Diastolic blood pressure	diastolic blood pressure	yes
	rs4504165-T	7 x 10-17	0.0361 unit increase	ADAMTS9-AS2	Waist-to-hip ratio adjusted for body mass index	BMI-adjusted waist-hip ratio, physical activity measurement	yes
	rs2371767-G	3 x 10-22	0.0558 unit increase	ADAMTS9-AS2	Waist-to-hip ratio adjusted for body mass index	BMI-adjusted waist-hip ratio, physical activity measurement	yes
	rs4616635-C	1 x 10-16	0.0503 units increase	ADAMTS9-AS2	Waist-to-hip ratio adjusted for BMI	BMI-adjusted waist-hip ratio	yes
	rs4504165-T	5 x 10-18	0.032882467 units increase	ADAMTS9-AS2	Waist-to-hip ratio adjusted for BMI	BMI-adjusted waist-hip ratio	yes
	rs2371767-C	1 x 10-8	-	ADAMTS9-AS2	Waist-to-hip ratio adjusted for BMI x sex interaction	BMI-adjusted waist-hip ratio, sex interaction measurement	yes
	rs9860730-A	1 x 10-8	-	ADAMTS9-AS2	Waist-to-hip ratio adjusted for BMI x sex interaction	BMI-adjusted waist-hip ratio, sex interaction measurement	yes
	rs4504165-T	8 x 10-8	-	ADAMTS9-AS2	Waist-to-hip ratio adjusted for BMI x sex interaction	BMI-adjusted waist-hip ratio, sex interaction measurement	yes
	rs9860730-A	4 x 10-22	-	ADAMTS9-AS2	Waist-to-hip ratio adjusted for BMI x sex x age interaction (4df test)	BMI-adjusted waist-hip ratio, sex interaction measurement, age at assessment	yes
	rs4616635-C	3 x 10-9	0.048 unit increase	ADAMTS9-AS2	Waist-to-hip ratio adjusted for BMI (age <50)	BMI-adjusted waist-hip ratio	yes
	rs4616635-C	2 x 10-15	0.0503 unit increase	ADAMTS9-AS2	Waist-to-hip ratio adjusted for BMI (age >50)	BMI-adjusted waist-hip ratio	yes
	rs4616635-C	8 x 10-9	-	ADAMTS9-AS2	Waist-to-hip ratio adjusted for BMI x sex interaction	BMI-adjusted waist-hip ratio, sex interaction measurement	yes
	rs7638389-?	2 x 10-12	-	ADAMTS9-AS2	Waist circumference adjusted for BMI (joint analysis main effects and physical activity interaction)	BMI-adjusted waist circumference, physical activity measurement	yes
	rs6795735-C	1 x 10-11	0.159 unit increase	ADAMTS9-AS2	Diastolic blood pressure	diastolic blood pressure	yes
	rs4504165-?	3 x 10-17	-	ADAMTS9-AS2	Waist-to-hip ratio adjusted for BMI (joint analysis for main effect and physical activity interaction)	BMI-adjusted waist-hip ratio, physical activity measurement	yes
	rs2371767-?	1 x 10-22	-	ADAMTS9-AS2	Waist-to-hip ratio adjusted for BMI (joint analysis for main effect and physical activity interaction)	BMI-adjusted waist-hip ratio, physical activity measurement	yes
	rs80311637-A	7 x 10-6	0.137 unit increase	ADAMTS9	Liver enzyme levels (alanine transaminase)	serum alanine aminotransferase measurement	yes
	rs80311637-A	2 x 10-6	0.078 unit increase	ADAMTS9	Liver enzyme levels (aspartate transaminase)	aspartate aminotransferase measurement	yes
	rs998394-A	4 x 10-7	0.058 mmol/L decrease	ADAMTS9-AS2	Serum urea levels	serum urea measurement	yes
	rs2371767-G	2 x 10-6	-	ADAMTS9-AS2	Sexual dimorphism in anthropometric traits	anthropometric measurement, waist-hip ratio, sexual dimorphism	yes
	rs4490355-C	9 x 10-6	0.210668 unit decrease	ADAMTS9-AS2	Alanine aminotransferase levels in non-alcoholic fatty liver disease	serum alanine aminotransferase measurement, non-alcoholic fatty liver disease	yes
	rs2371767-?	1 x 10-11	0.06214778 unit decrease	ADAMTS9-AS2	Waist-hip ratio	waist-hip ratio	yes
	rs2371767-?	1 x 10-7	0.04322555 unit decrease	ADAMTS9-AS2	Waist-hip ratio	waist-hip ratio	yes
	rs6795735-T	2 x 10-14	0.0558 unit decrease	ADAMTS9-AS2	Type 2 diabetes	type II diabetes mellitus	yes
	rs9860730-A	5 x 10-15	-	ADAMTS9-AS2	Type 2 diabetes	type II diabetes mellitus	yes
	rs2371767-G	3 x 10-8	0.016 unit decrease	ADAMTS9-AS2	Body mass index	body mass index	yes
	rs4607103-T	2 x 10-8	0.0648 unit decrease	ADAMTS9-AS2	Type 2 diabetes	type II diabetes mellitus	yes
	rs2371767-C	5 x 10-6	0.0307 unit decrease	ADAMTS9-AS2	Waist-to-hip ratio adjusted for BMI in smokers	smoking behavior, BMI-adjusted waist-hip ratio	yes
	rs66815886-G	9 x 10-27	0.064 unit increase	ADAMTS9-AS2	Waist-to-hip ratio adjusted for body mass index	BMI-adjusted waist-hip ratio	yes
	rs66815886-G	2 x 10-11	0.064 unit increase	ADAMTS9-AS2	Waist-to-hip ratio adjusted for body mass index	BMI-adjusted waist-hip ratio	yes
	rs66815886-G	3 x 10-12	0.078 unit increase	ADAMTS9-AS2	Waist-to-hip ratio adjusted for body mass index	BMI-adjusted waist-hip ratio	yes
	rs6795735-C	3 x 10-8	0.329 unit increase	ADAMTS9-AS2	Systolic blood pressure	systolic blood pressure	yes
	rs6795735-C	5 x 10-7	0.274 unit increase	ADAMTS9-AS2	Systolic blood pressure	systolic blood pressure	yes
	rs6795735-C	4 x 10-6	0.177 unit increase	ADAMTS9-AS2	Diastolic blood pressure	diastolic blood pressure	yes
	rs7638389-A	6 x 10-13	0.0407 cm increase	ADAMTS9-AS2	Waist circumference adjusted for body mass index	BMI-adjusted waist circumference, physical activity measurement	yes
	rs4616635-C	6 x 10-21	-	ADAMTS9-AS2	Waist-to-hip ratio adjusted for BMI x sex x age interaction (4df test)	BMI-adjusted waist-hip ratio, sex interaction measurement, age at assessment	yes
	rs2371767-G	3 x 10-14	0.0384 unit increase	ADAMTS9-AS2	Waist-to-hip ratio adjusted for BMI in active individuals	BMI-adjusted waist-hip ratio, physical activity measurement	yes
	rs4504165-T	2 x 10-6	0.0422 unit increase	ADAMTS9-AS2	Waist-to-hip ratio adjusted for BMI in inactive individuals	BMI-adjusted waist-hip ratio, physical activity measurement	yes
	rs7638389-A	3 x 10-11	0.0422 cm increase	ADAMTS9-AS2	Waist circumference adjusted for BMI in active individuals	BMI-adjusted waist circumference, physical activity measurement	yes
	rs2371767-G	3 x 10-21	0.0617 unit increase	ADAMTS9-AS2	Waist-to-hip ratio adjusted for BMI in active individuals	BMI-adjusted waist-hip ratio, physical activity measurement	yes
	rs2371767-C	1 x 10-22	0.0515 unit decrease	ADAMTS9-AS2	Waist-to-hip ratio adjusted for BMI (adjusted for smoking behaviour)	smoking behavior, BMI-adjusted waist-hip ratio	yes
	rs2371767-C	5 x 10-18	0.035 unit decrease	ADAMTS9-AS2	Waist-to-hip ratio adjusted for BMI (adjusted for smoking behaviour)	smoking behavior, BMI-adjusted waist-hip ratio	yes
	rs9860730-A	5 x 10-13	0.0344 unit increase	ADAMTS9-AS2	Waist circumference adjusted for BMI (adjusted for smoking behaviour)	smoking behavior, BMI-adjusted waist circumference	yes
	rs9860730-A	1 x 10-11	-	ADAMTS9-AS2	Waist circumference adjusted for BMI (joint analysis main effects and smoking interaction)	smoking behavior, BMI-adjusted waist circumference	yes
	rs4611812-C	1 x 10-6	-	ADAMTS9-AS2	Type 2 diabetes	type II diabetes mellitus	yes
	rs6795735-C	7 x 10-11	-	ADAMTS9-AS2	Type 2 diabetes	type II diabetes mellitus	yes
	rs4611812-C	3 x 10-7	-	ADAMTS9-AS2	Type 2 diabetes	type II diabetes mellitus	yes
	rs4607103-C	1 x 10-7	-	ADAMTS9-AS2	Type 2 diabetes	type II diabetes mellitus	yes
	rs2371767-C	6 x 10-13	-	ADAMTS9-AS2	Waist-to-hip ratio adjusted for BMI (joint analysis main effects and smoking interaction)	smoking behavior, BMI-adjusted waist-hip ratio	yes
	rs2371767-C	1 x 10-15	-	ADAMTS9-AS2	Waist-to-hip ratio adjusted for BMI (joint analysis main effects and smoking interaction)	smoking behavior, BMI-adjusted waist-hip ratio	yes
	rs9866261-G	1 x 10-7	-	ADAMTS9	Asthma	asthma	no
	rs35667547-?	1 x 10-9	0.61 unit decrease	ADAMTS9-AS1, ADAMTS9	Macular thickness	macula measurement	no
	rs10510921-G	7 x 10-6	-	ADAMTS9-AS2	Clozapine-induced agranulocytosis	Drug-induced agranulocytosis, response to clozapine	no
	rs6795735-T	5 x 10-9	-	ADAMTS9-AS2	Age-related macular degeneration	age-related macular degeneration	no
	rs7432993-C	8 x 10-15	0.0317638 unit increase	ADAMTS9-AS2	Male-pattern baldness	balding measurement	no
	rs12630174-?	1 x 10-13	-	ADAMTS9-AS2	Lung function (FEV1/FVC)	FEV/FEC ratio	no
	rs6795735-?	7 x 10-9	-	ADAMTS9-AS2	White blood cell count	leukocyte count	no
	rs704444-A	3 x 10-8	5.572 z-score decrease	ADAMTS9-AS2	General cognitive ability	intelligence	no
	rs2030217-?	2 x 10-6	-	ADAMTS9-AS2	Breast cancer specific mortality in breast cancer	breast carcinoma, mortality	no
	rs17072075-C	6 x 10-7	0.2235 unit decrease	ADAMTS9-AS2	Facial morphology (factor 10, width of nasal floor)	nose morphology measurement	no
	rs2244503-?	7 x 10-13	-	ADAMTS9-AS2	Lobe attachment (rater-scored or self-reported)	lobe attachment	no
	rs62247658-?	2 x 10-14	-	ADAMTS9-AS2	Advanced age-related macular degeneration	atrophic macular degeneration, age-related macular degeneration, wet macular degeneration	no
	rs931235-?	3 x 10-10	-	LINC02040, ADAMTS9-AS2	Neuroticism	neuroticism measurement	no
	rs1036797-?	2 x 10-6	-	ADAMTS9-AS2	White matter integrity (bipolar disorder risk interaction)	white matter integrity	no
	rs931234-?	2 x 10-7	-	ADAMTS9-AS2, LINC02040	Lobe attachment (rater-scored or self-reported)	lobe attachment	no
	rs9868005-A, rs11714364-C, rs9851598-G, rs4605539-C, rs13095235-C, rs4371513-A	3 x 10-15	-	No mapped genes; No mapped genes; ADAMTS9; ADAMTS9; No mapped genes; ADAMTS9	Core binding factor acute myeloid leukemia	acute myeloid leukemia	no
	rs704454-?	3 x 10-6	0.5038 unit increase	ADAMTS9-AS2	Alzheimer's disease (age of onset)	Alzheimer's disease, age at onset	no
	rs4411878-T	6 x 10-6	0.0287 unit increase	ADAMTS9-AS2	Coronary artery disease	coronary artery disease	no
ADAMTS20	rs7978895-?	9 x 10-6	0.14 unit increase	LINC02461, ADAMTS20	Type 2 diabetes	type II diabetes mellitus	yes
	rs1514665-?	1 x 10-6	0.20823045 unit decrease	LINC02461, ADAMTS20	Metabolite levels	phosphocreatine measurement	yes
	rs275380-?	1 x 10-6	-	ADAMTS20	Adverse response to lamotrigine and phenytoin	response to anticonvulsant	no
	rs184610077-T	9 x 10-7	0.3366 unit increase	ADAMTS20	Cognitive empathy	empathy measurement	no
	rs7977237-?	3 x 10-8	0.08 unit increase	LINC02461, ADAMTS20	Intraocular pressure	intraocular pressure measurement	no
ADAMTS6	rs6885147-?	3 x 10-6	0.086 unit decrease	ADAMTS6	Body mass index (change over time) in lung cancer or chronic obstructive pulmonary disease	lung carcinoma, longitudinal BMI measurement, chronic obstructive pulmonary disease	yes
	rs6867518-?	3 x 10-11	-	ADAMTS6	Waist-hip ratio	waist-hip ratio	yes
	rs13183791-?	6 x 10-6	-	ADAMTS6	Bipolar disorder and schizophrenia	mental or behavioural disorder	no
	rs2307121-T	6 x 10-11	0.09 unit increase	ADAMTS6	Corneal structure	corneal topography	no
	rs17206779-G	5 x 10-7	-	ADAMTS6	Osteosarcoma	osteosarcoma	no
	rs11738854-?	1 x 10-17	-	ADAMTS6	Height	body height	no
	rs12516283-?	5 x 10-10	-	ADAMTS6	Adolescent idiopathic scoliosis	adolescent idiopathic scoliosis	no
	rs141056471-?	6 x 10-6	4.525 z-score decrease	ADAMTS6	General cognitive ability	intelligence	no
	rs1423352-?	3 x 10-8	-	ADAMTS6	Heel bone mineral density	heel bone mineral density	no
	rs143405544-?	7 x 10-7	-	ADAMTS6	Non-response to bupropion and depression	unipolar depression, response to bupropion, mood disorder	no
	rs6449774-?	2 x 10-9	0.012717 unit decrease	ADAMTS6	Heel bone mineral density	heel bone mineral density	no
	rs17206232-?	1 x 10-6	0.135 unit increase	Y_RNA, ADAMTS6	Schizophrenia	schizophrenia	no
	rs34356419-?	2 x 10-8	-	AC025176.1, ADAMTS6	DNA methylation variation (age effect)	DNA methylation	no
	rs55963623-C	3 x 10-13	0.069571 unit decrease	ADAMTS6	Appendicular lean mass	appendicular lean mass	no
	rs12517876-A	5 x 10-12	0.095 unit decrease	ADAMTS6	Intraocular pressure	intraocular pressure measurement	no
	rs10064391-A	3 x 10-12	2.765 unit decrease	ADAMTS6	Central corneal thickness	central corneal thickness	no
	rs10471310-T	6 x 10-14	2.36 unit increase	ADAMTS6	Central corneal thickness	central corneal thickness	no
	rs7708235-?	5 x 10-6	4.573 z-score increase	ADAMTS6	General cognitive ability	intelligence	no
	rs12018053-?	1 x 10-9	-	ADAMTS6	Lung function (FVC)	vital capacity	no
	rs2640717-A	6 x 10-9	2416 μm decrease	ADAMTS6	Central corneal thickness	central corneal thickness	no
	rs10514979-C	4 x 10-11	3959 μm decrease	ADAMTS6	Central corneal thickness	central corneal thickness	no
	rs4700080-G	9 x 10-6	-	ADAMTS6	Crohn's disease (time to progression)	disease progression measurement, Crohn's disease	no
	rs66724425-?	7 x 10-11	0.0943 unit decrease	ADAMTS6	Intraocular pressure	intraocular pressure measurement	no
	rs6449774-G	8 x 10-10	0.0114875 unit decrease	ADAMTS6	Heel bone mineral density	heel bone mineral density	no
	rs79303598-?	1 x 10-6	0.0958 unit increase	ADAMTS6	Aspartate aminotransferase levels in low alcohol consumption	aspartate aminotransferase measurement, alcohol consumption measurement	no
	rs76622665-?	5 x 10-9	0.1594 unit increase	ADAMTS6	Aspartate aminotransferase levels in low alcohol consumption	aspartate aminotransferase measurement, alcohol consumption measurement	no
	rs10071507-T	4 x 10-21	0.14 unit decrease	ADAMTS6	Intraocular pressure	intraocular pressure measurement	no
	rs13436243-T	5 x 10-20	0.136 unit decrease	ADAMTS6	Intraocular pressure	intraocular pressure measurement	no
ADAMTS7	rs62012628-T	5 x 10-12	0.238 unit decrease	ADAMTS7	Diastolic blood pressure	diastolic blood pressure	yes
	rs1809420-T	2 x 10-7	-	ADAMTS7	Body mass index (joint analysis main effects and smoking interaction)	smoking behavior, body mass index	yes
	rs1809420-T	1 x 10-7	0.059 kg/m2 increase	ADAMTS7	BMI in smokers	smoking behavior, body mass index	yes
	rs4243085-C	1 x 10-8	0.0131 unit decrease	ADAMTS7	Waist-to-hip ratio adjusted for BMI	BMI-adjusted waist-hip ratio	yes
	rs1994016-C	5 x 10-13	-	ADAMTS7	Coronary artery disease	coronary heart disease	no
	rs3825807-A	7 x 10-6	0.363 unit increase	ADAMTS7	Coronary artery calcification	coronary artery calcification	no
	rs3825807-A	1 x 10-12	-	ADAMTS7	Coronary heart disease	coronary heart disease	no
	rs3743063-C	2 x 10-11	0.016716857 unit decrease	ADAMTS7	Smoking behaviour (cigarettes smoked per day)	cigarettes per day measurement	no
	rs2004038-A	4 x 10-15	-	ADAMTS7	Lung adenocarcinoma	lung adenocarcinoma	no
	rs4886591-A	1 x 10-23	-	ADAMTS7	Lung cancer in ever smokers	smoking status measurement, lung carcinoma	no
	rs4886591-A	4 x 10-34	-	ADAMTS7	Lung cancer	lung carcinoma	no
	rs4887113-T	6 x 10-8	0.011 unit decrease	ADAMTS7	Post bronchodilator FEV1/FVC ratio	response to bronchodilator, FEV/FEC ratio	no
	rs11632102-A	7 x 10-8	0.011 unit decrease	ADAMTS7	Post bronchodilator FEV1/FVC ratio	response to bronchodilator, FEV/FEC ratio	no
	rs11639044-T	1 x 10-7	0.011 unit decrease	ADAMTS7	Post bronchodilator FEV1/FVC ratio	response to bronchodilator, FEV/FEC ratio	no
	rs11858210-A	9 x 10-7	0.011 unit decrease	ADAMTS7	Post bronchodilator FEV1/FVC ratio	response to bronchodilator, FEV/FEC ratio	no
	rs11072803-A	1 x 10-6	0.011 unit decrease	ADAMTS7	Post bronchodilator FEV1/FVC ratio	response to bronchodilator, FEV/FEC ratio	no
	rs2904220-T	1 x 10-6	0.011 unit decrease	ADAMTS7	Post bronchodilator FEV1/FVC ratio	response to bronchodilator, FEV/FEC ratio	no
	rs7173267-C	3 x 10-7	0.01 unit decrease	ADAMTS7	Post bronchodilator FEV1/FVC ratio	response to bronchodilator, FEV/FEC ratio	no
	rs28610385-A	3 x 10-7	0.01 unit decrease	ADAMTS7	Post bronchodilator FEV1/FVC ratio	response to bronchodilator, FEV/FEC ratio	no
	rs12592721-C	4 x 10-7	0.01 unit decrease	ADAMTS7	Post bronchodilator FEV1/FVC ratio	response to bronchodilator, FEV/FEC ratio	no
	rs2277546-A	1 x 10-6	0.01 unit decrease	ADAMTS7	Post bronchodilator FEV1/FVC ratio	response to bronchodilator, FEV/FEC ratio	no
	rs35474770-A	4 x 10-7	0.012 unit increase	ADAMTS7	Post bronchodilator FEV1/FVC ratio	response to bronchodilator, FEV/FEC ratio	no
	rs12050525-T	5 x 10-7	0.012 unit increase	ADAMTS7	Post bronchodilator FEV1/FVC ratio	response to bronchodilator, FEV/FEC ratio	no
	rs12907764-A	2 x 10-6	0.014 unit increase	ADAMTS7	Post bronchodilator FEV1/FVC ratio	response to bronchodilator, FEV/FEC ratio	no
	rs12913260-A	5 x 10-8	0.015 unit decrease	ADAMTS7	Post bronchodilator FEV1/FVC ratio	response to bronchodilator, FEV/FEC ratio	no
	rs138914938-C	5 x 10-7	0.012 unit decrease	ADAMTS7	Post bronchodilator FEV1/FVC ratio	response to bronchodilator, FEV/FEC ratio	no
	rs10163145-A	9 x 10-7	0.012 unit decrease	ADAMTS7	Post bronchodilator FEV1/FVC ratio	response to bronchodilator, FEV/FEC ratio	no
	rs4886591-A	1 x 10-6	0.012 unit decrease	ADAMTS7	Post bronchodilator FEV1/FVC ratio	response to bronchodilator, FEV/FEC ratio	no
	rs11072806-A	1 x 10-6	0.01 unit decrease	ADAMTS7	Post bronchodilator FEV1/FVC ratio	response to bronchodilator, FEV/FEC ratio	no
	rs1994016-T	2 x 10-6	0.01 unit decrease	ADAMTS7	Post bronchodilator FEV1/FVC ratio	response to bronchodilator, FEV/FEC ratio	no
	rs11072805-T	1 x 10-6	0.01 unit increase	ADAMTS7	Post bronchodilator FEV1/FVC ratio	response to bronchodilator, FEV/FEC ratio	no
	rs4886592-T	2 x 10-6	0.01 unit increase	ADAMTS7	Post bronchodilator FEV1/FVC ratio	response to bronchodilator, FEV/FEC ratio	no
	rs11638321-T	3 x 10-7	0.01 unit increase	ADAMTS7	Post bronchodilator FEV1/FVC ratio	response to bronchodilator, FEV/FEC ratio	no
	rs11856536-A	3 x 10-7	0.01 unit increase	ADAMTS7	Post bronchodilator FEV1/FVC ratio	response to bronchodilator, FEV/FEC ratio	no
	rs11634450-A	3 x 10-7	0.01 unit increase	ADAMTS7	Post bronchodilator FEV1/FVC ratio	response to bronchodilator, FEV/FEC ratio	no
	rs3825807-A	4 x 10-7	0.01 unit increase	ADAMTS7	Post bronchodilator FEV1/FVC ratio	response to bronchodilator, FEV/FEC ratio	no
	rs12899147-A	6 x 10-7	0.01 unit increase	ADAMTS7	Post bronchodilator FEV1/FVC ratio	response to bronchodilator, FEV/FEC ratio	no
	rs12903203-T	8 x 10-7	0.01 unit increase	ADAMTS7	Post bronchodilator FEV1/FVC ratio	response to bronchodilator, FEV/FEC ratio	no
	rs2277545-T	1 x 10-6	0.01 unit increase	ADAMTS7	Post bronchodilator FEV1/FVC ratio	response to bronchodilator, FEV/FEC ratio	no
	rs4886590-A	7 x 10-8	0.014 unit decrease	ADAMTS7	Post bronchodilator FEV1/FVC ratio	response to bronchodilator, FEV/FEC ratio	no
	rs4887109-T	9 x 10-8	0.014 unit decrease	ADAMTS7	Post bronchodilator FEV1/FVC ratio	response to bronchodilator, FEV/FEC ratio	no
	rs36061084-A	2 x 10-7	0.014 unit decrease	ADAMTS7	Post bronchodilator FEV1/FVC ratio	response to bronchodilator, FEV/FEC ratio	no
	rs112321636-T	4 x 10-7	0.013 unit decrease	ADAMTS7	Post bronchodilator FEV1/FVC ratio	response to bronchodilator, FEV/FEC ratio	no
	rs2004038-A	4 x 10-7	0.013 unit decrease	ADAMTS7	Post bronchodilator FEV1/FVC ratio	response to bronchodilator, FEV/FEC ratio	no
	rs7177699-T	2 x 10-7	0.01 unit increase	ADAMTS7	Post bronchodilator FEV1/FVC ratio	response to bronchodilator, FEV/FEC ratio	no
	rs11631955-A	7 x 10-8	0.011 unit increase	ADAMTS7	Post bronchodilator FEV1/FVC ratio	response to bronchodilator, FEV/FEC ratio	no
	rs11072804-T	9 x 10-7	0.011 unit increase	ADAMTS7	Post bronchodilator FEV1/FVC ratio	response to bronchodilator, FEV/FEC ratio	no
	rs1825087-A	1 x 10-6	0.011 unit increase	ADAMTS7	Post bronchodilator FEV1/FVC ratio	response to bronchodilator, FEV/FEC ratio	no
	rs12050525-T	3 x 10-6	0.051 unit increase	ADAMTS7	Post bronchodilator FEV1	forced expiratory volume, response to bronchodilator	no
	rs12913260-A	7 x 10-8	0.072 unit decrease	ADAMTS7	Post bronchodilator FEV1	forced expiratory volume, response to bronchodilator	no
	rs4886590-A	2 x 10-7	0.066 unit decrease	ADAMTS7	Post bronchodilator FEV1	forced expiratory volume, response to bronchodilator	no
	rs36061084-A	1 x 10-6	0.064 unit decrease	ADAMTS7	Post bronchodilator FEV1	forced expiratory volume, response to bronchodilator	no
	rs4887109-T	2 x 10-7	0.067 unit decrease	ADAMTS7	Post bronchodilator FEV1	forced expiratory volume, response to bronchodilator	no
	rs11639044-T	8 x 10-7	0.049 unit decrease	ADAMTS7	Post bronchodilator FEV1	forced expiratory volume, response to bronchodilator	no
	rs11632102-A	7 x 10-7	0.048 unit decrease	ADAMTS7	Post bronchodilator FEV1	forced expiratory volume, response to bronchodilator	no
	rs4887113-T	1 x 10-6	0.048 unit decrease	ADAMTS7	Post bronchodilator FEV1	forced expiratory volume, response to bronchodilator	no
	rs3825807-A	4 x 10-6	0.043 unit increase	ADAMTS7	Post bronchodilator FEV1	forced expiratory volume, response to bronchodilator	no
	rs11638321-T	5 x 10-6	0.043 unit increase	ADAMTS7	Post bronchodilator FEV1	forced expiratory volume, response to bronchodilator	no
	rs7177699-T	2 x 10-6	0.044 unit increase	ADAMTS7	Post bronchodilator FEV1	forced expiratory volume, response to bronchodilator	no
	rs35474770-A	3 x 10-6	0.056 unit increase	ADAMTS7	Post bronchodilator FEV1	forced expiratory volume, response to bronchodilator	no
	rs112321636-T	2 x 10-6	0.06 unit decrease	ADAMTS7	Post bronchodilator FEV1	forced expiratory volume, response to bronchodilator	no
	rs2004038-A	2 x 10-6	0.06 unit decrease	ADAMTS7	Post bronchodilator FEV1	forced expiratory volume, response to bronchodilator	no
	rs138914938-C	3 x 10-6	0.056 unit decrease	ADAMTS7	Post bronchodilator FEV1	forced expiratory volume, response to bronchodilator	no
	rs11631955-A	7 x 10-7	0.048 unit increase	ADAMTS7	Post bronchodilator FEV1	forced expiratory volume, response to bronchodilator	no
ADAMTS10	rs62621197-T	8 x 10-46	0.1468 unit decrease	ADAMTS10	Body fat distribution (trunk fat ratio)	body fat distribution	yes
	rs62621197-T	1 x 10-36	0.09653 unit decrease	ADAMTS10	Body fat distribution (trunk fat ratio)	body fat distribution	yes
	rs62621197-?	4 x 10-12	-	ADAMTS10	Waist-hip ratio	waist-hip ratio	yes
	rs62621197-T	3 x 10-6	0.007067 unit increase	ADAMTS10	Body fat distribution (arm fat ratio)	body fat distribution	yes
	rs62621197-T	5 x 10-7	0.03607 unit increase	ADAMTS10	Body fat distribution (arm fat ratio)	body fat distribution	yes
	rs62621197-T	2 x 10-33	0.1261 unit increase	ADAMTS10	Body fat distribution (leg fat ratio)	body fat distribution	yes
	rs62621197-T	2 x 10-28	0.08539 unit increase	ADAMTS10	Body fat distribution (leg fat ratio)	body fat distribution	yes
	rs62621197-T	7 x 10-10	0.05968 unit increase	ADAMTS10	Body fat distribution (arm fat ratio)	body fat distribution	yes
	rs62621197-?	1 x 10-70	-	ADAMTS10	Anthropometric traits (multi-trait analysis)	body weights and measures	yes
	rs62621197-T	5 x 10-121	0.1117 unit decrease	ADAMTS10	Anthropometric traits	body weights and measures, body height	yes
	rs7249094-G	1 x 10-6	4.3 % s.d. increase	ADAMTS10	Height	body height	no
	rs62621197-?	2 x 10-233	-	ADAMTS10	Height	body height	no
	rs11670030-?	2 x 10-12	-	ADAMTS10	Lung function (FVC)	vital capacity	no
	rs3923268-A	5 x 10-8	0.2867 unit increase	ADAMTS10	Facial morphology (factor 11, projection of the nose)	nose morphology measurement	no
	rs62621197-T	2 x 10-11	0.1356 unit decrease	ADAMTS10	Height	body height	no
	rs62621197-T	8 x 10-14	-	ADAMTS10	Carpal tunnel syndrome	carpal tunnel syndrome	no
	rs4072910-C	1 x 10-18	0.032 unit decrease	MYO1F, ADAMTS10	Height	body height	no
	rs4072910-C	4 x 10-13	0.031 unit decrease	MYO1F, ADAMTS10	Height	body height	no
ADAMTS12	rs6895892-?	6 x 10-9	-	ADAMTS12	Height	body height	no
	rs115169076-?	5 x 10-6	0.0392 unit increase	ADAMTS12	Aspartate aminotransferase levels in excessive alcohol consumption	aspartate aminotransferase measurement, alcohol consumption measurement	no
	rs6451032-?	8 x 10-15	-	ADAMTS12	Adolescent idiopathic scoliosis	adolescent idiopathic scoliosis	no
	rs111217601-?	3 x 10-40	-	ADAMTS12	Hair color	hair colour measurement	no
	rs256602-?	2 x 10-7	0.04541895 unit decrease	ADAMTS12	Height	body height	no
	rs1364044-A	3 x 10-6	-	ADAMTS12	Stroke (pediatric)	stroke	no
	rs6868223-A	2 x 10-6	-	ADAMTS12	Mortality in heart failure	heart failure, mortality	no
	rs256602-?	1 x 10-10	0.04 unit decrease	ADAMTS12	Height	body height	no
ADAMTS15	rs7129778-?	9 x 10-6	2.818111 unit decrease	AP004371.1, ADAMTS15	Metabolite levels	2-hydroxyglutaric acid measurement	yes
	rs2101289-?	6 x 10-12	-	ADAMTS15	Lung function (FVC)	vital capacity	no
	rs35884319-?	4 x 10-8	-	ADAMTS8, ADAMTS15	Brain region volumes	brain volume measurement	no
ADAMTS16	rs871122-T	8 x 10-6	0.6837 unit increase	ADAMTS16	Body mass index	body mass index	yes
	rs16874918-?	9 x 10-6	0.90391344 unit increase	ADAMTS16	Metabolite levels	lysophosphatidylethanolamine 18:0 measurement	yes
	rs7704641-?	2 x 10-7	-	ADAMTS16	Urgency urinary incontinence	urgency urinary incontinence	no
	rs16875288-?	6 x 10-8	-	ADAMTS16	Functional impairment in major depressive disorder, bipolar disorder and schizophrenia	unipolar depression, schizophrenia, bipolar disorder, functional impairment measurement	no
	rs10040074-G	3 x 10-6	0.236553 unit decrease	ADAMTS16	Non-word reading	non-word reading	no
	rs3806872-?, rs16875333-?	3 x 10-6	-	ADAMTS16; ADAMTS16 - ALG3P1	Breast cancer	breast carcinoma	no
	rs12658731-G	9 x 10-7	-	ADAMTS16, AC022424.2	Ovarian cancer	ovarian carcinoma	no
ADAMTS18	rs148077446-?	6 x 10-6	-	AC009139.1, ADAMTS18	Type 2 diabetes (age of onset)	type II diabetes mellitus	yes
	rs10514413-C	2 x 10-7	2.12 unit decrease	ADAMTS18	Cerebrospinal AB1-42 levels in normal cognition	beta-amyloid 1-42 measurement	no
	rs112141546-T	4 x 10-10	-	ADAMTS18	Asparaginase-induced acute pancreatitis in acute lymphoblastic leukemia (onset time)	asparaginase-induced acute pancreatitis, acute lymphoblastic leukemia	no
	rs112141546-T	1 x 10-6	-	ADAMTS18	Asparaginase-induced acute pancreatitis in acute lymphoblastic leukemia (onset time)	asparaginase-induced acute pancreatitis, acute lymphoblastic leukemia	no
	rs188284312-?	2 x 10-8	-	ADAMTS18	DNA methylation variation (age effect)	DNA methylation	no
	rs188284312-?	2 x 10-8	-	ADAMTS18	DNA methylation variation (age effect)	DNA methylation	no
	rs12599182-?	3 x 10-7	-	ADAMTS18	Upper eyelid sagging severity	eyelid sagging measurement	no
	rs12935229-A	4 x 10-6	-	AC009139.1, ADAMTS18	Adverse response to chemotherapy (neutropenia/leucopenia) (all antimicrotubule drugs)	response to antineoplastic agent, response to antimicrotubule agent	no
	rs7192208-G	2 x 10-6	0.4832 unit decrease	ADAMTS18, AC009139.1	White matter integrity	white matter integrity	no
	rs11640436-?	5 x 10-6	-	AC009139.1, ADAMTS18	Lobe attachment (rater-scored or self-reported)	lobe attachment	no
	rs111756027-C	2 x 10-6	0.11 unit decrease	AC009139.1, ADAMTS18	Bone mineral density (Ward's triangle area)	femoral neck bone mineral density	no
	rs16945612-?	2 x 10-8	-	ADAMTS18	Bone mineral density	bone density	no
TCF3	rs77866734-T	1 x 10-7	-	TCF3	Objective response to lithium treatment	bipolar disorder, response to lithium ion	no
	rs1860661-?	4 x 10-10	-	TCF3	Hodgkin's lymphoma	Hodgkins lymphoma	no
	rs1860661-A	9 x 10-6	-	TCF3	Hodgkin's lymphoma	Hodgkins lymphoma	no
TCF4	rs613872-T	1 x 10-10	0.0146 unit increase	TCF4	Body mass index	body mass index	yes
	rs1631486-A	4 x 10-6	-	TCF4	Obesity (early onset extreme)	obesity	yes
	rs72926932-C	1 x 10-14	-	TCF4	Type 2 diabetes	type II diabetes mellitus	yes
	rs599550-A	5 x 10-13	0.2834 mmHg decrease	TCF4	Systolic blood pressure	systolic blood pressure	yes
	rs599550-A	7 x 10-10	0.1747 mmHg decrease	TCF4	Pulse pressure	pulse pressure measurement	yes
	rs1261117-T	3 x 10-10	-	TCF4	Schizophrenia	schizophrenia	no
	rs613872-G	1 x 10-18	-	TCF4	Fuchs's corneal dystrophy	Fuchs endothelial corneal dystrophy	no
	rs9960767-C	4 x 10-9	-	TCF4	Schizophrenia	schizophrenia	no
	rs17594526-T	1 x 10-7	-	TCF4	Schizophrenia	schizophrenia	no
	rs11152369-A	2 x 10-7	-	TCF4	Autism spectrum disorder, attention deficit-hyperactivity disorder, bipolar disorder, major depressive disorder, and schizophrenia (combined)	attention deficit hyperactivity disorder, unipolar depression, schizophrenia, autism spectrum disorder, bipolar disorder	no
	rs73477270-?	8 x 10-9	-	TCF4	Schizophrenia	schizophrenia	no
	rs9636107-?	2 x 10-9	-	TCF4	Schizophrenia	schizophrenia	no
	rs4801157-?	2 x 10-10	0.01921 unit increase	TCF4	Depressed affect	unipolar depression, mood disorder	no
	rs599550-?	4 x 10-17	0.02725 unit decrease	TCF4	Depressed affect	unipolar depression, mood disorder	no
	rs611439-?	6 x 10-12	0.02861 unit decrease	TCF4	Depressed affect	unipolar depression, mood disorder	no
	rs12963463-?	3 x 10-8	0.01434 unit increase	TCF4	Depressed affect	unipolar depression, mood disorder	no
	rs13381817-?	2 x 10-8	0.02374 unit increase	TCF4	Depressed affect	unipolar depression, mood disorder	no
	rs11152363-?	1 x 10-10	0.01941 unit increase	TCF4	Depressed affect	unipolar depression, mood disorder	no
	rs1261070-?	6 x 10-12	0.02838 unit decrease	TCF4	Depressed affect	unipolar depression, mood disorder	no
	rs1261114-?	5 x 10-8	0.01303 unit increase	TCF4	Depressed affect	unipolar depression, mood disorder	no
	rs1261070-A	7 x 10-9	5.795 z score decrease	TCF4	Neuroticism	neuroticism measurement	no
	rs12607857-?	2 x 10-10	-	TCF4	Menarche (age at onset)	age at menarche	no
	rs8766-C	9 x 10-9	-	TCF4	Insomnia	insomnia measurement	no
	rs60565673-G	2 x 10-12	-	TCF4	Insomnia	insomnia measurement	no
	rs613872-T	6 x 10-11	0.017662127 unit decrease	TCF4	Household income (MTAG)	household income	no
	rs613872-G	5 x 10-14	0.008 unit decrease	TCF4	Loneliness	loneliness measurement	no
	rs613872-G	4 x 10-17	0.022766946 unit decrease	TCF4	Loneliness (MTAG)	loneliness measurement	no
	rs613872-G	2 x 10-9	0.0083 unit decrease	TCF4	Ability to confide in someone	social interaction measurement	no
	rs619466-A	1 x 10-10	0.024843378 unit increase	TCF4	Automobile speeding propensity	risk-taking behaviour	no
	rs2919451-T	1 x 10-13	0.014747182 unit decrease	TCF4	Adventurousness	risk-taking behaviour	no
	rs17596995-?	4 x 10-9	-	TCF4	Heel bone mineral density	heel bone mineral density	no
	rs12954356-?	9 x 10-10	-	TCF4	Autism spectrum disorder or schizophrenia	schizophrenia, autism spectrum disorder	no
	rs7235757-A	9 x 10-11	6.482 z score increase	TCF4	Neuroticism	neuroticism measurement	no
	rs9636107-?	5 x 10-11	-	TCF4	Autism spectrum disorder or schizophrenia	schizophrenia, autism spectrum disorder	no
	rs9636107-G	1 x 10-12	-	TCF4	Schizophrenia	schizophrenia	no
	rs72926932-A	2 x 10-6	-	TCF4	Schizophrenia	schizophrenia	no
	rs148138116-T	3 x 10-6	0.175 unit increase	TCF4	Post bronchodilator FEV1/FVC ratio	response to bronchodilator, FEV/FEC ratio	no
	rs1262463-?	5 x 10-6	-	TCF4	Colorectal cancer	colorectal cancer	no
	rs2872041-A	4 x 10-11	0.00875237 unit decrease	TCF4	Alcohol consumption (drinks per week) (MTAG)	alcohol consumption measurement	no
	rs9636107-?	3 x 10-10	-	TCF4	anorexia nervosa, attention-deficit/hyperactivity disorder, autism spectrum disorder, bipolar disorder, major depression, obsessive-compulsive disorder, schizophrenia, or Tourette syndrome (pleiotropy)	anorexia nervosa, obsessive-compulsive disorder, attention deficit hyperactivity disorder, Tourette syndrome, unipolar depression, schizophrenia, autism spectrum disorder, bipolar disorder	no
	rs12958048-?	1 x 10-12	-	TCF4	anorexia nervosa, attention-deficit/hyperactivity disorder, autism spectrum disorder, bipolar disorder, major depression, obsessive-compulsive disorder, schizophrenia, or Tourette syndrome (pleiotropy)	anorexia nervosa, obsessive-compulsive disorder, attention deficit hyperactivity disorder, Tourette syndrome, unipolar depression, schizophrenia, autism spectrum disorder, bipolar disorder	no
	rs17598729-C	9 x 10-11	-	TCF4	Schizophrenia	schizophrenia	no
	rs9636107-G	2 x 10-13	-	TCF4	Schizophrenia	schizophrenia	no
	rs613872-T	2 x 10-18	0.0163 unit decrease	TCF4	Educational attainment (years of education)	self reported educational attainment	no
	rs613872-T	9 x 10-20	0.0158 unit decrease	TCF4	Educational attainment (MTAG)	self reported educational attainment	no
	rs1011392-A	2 x 10-21	0.0182 unit increase	TCF4	Self-reported math ability (MTAG)	mathematical ability	no
	rs613872-T	8 x 10-14	0.0176 unit decrease	TCF4	Self-reported math ability (MTAG)	mathematical ability	no
	rs7228159-A	4 x 10-8	0.0133 unit decrease	TCF4	Cognitive performance (MTAG)	cognitive function measurement	no
	rs613872-T	2 x 10-10	0.0192 unit decrease	TCF4	Cognitive performance (MTAG)	cognitive function measurement	no
	rs1011392-A	5 x 10-23	0.0205 unit increase	TCF4	Self-reported math ability	mathematical ability	no
	rs613872-G	5 x 10-11	0.0168 unit increase	TCF4	Self-reported math ability	mathematical ability	no
	rs7228159-A	2 x 10-15	0.0139 unit decrease	TCF4	Highest math class taken (MTAG)	mathematical ability	no
	rs613872-T	1 x 10-18	0.0191 unit decrease	TCF4	Highest math class taken (MTAG)	mathematical ability	no
	rs896686-?	5 x 10-8	0.01717 unit decrease	TCF4-AS1, TCF4	Depressed affect	unipolar depression, mood disorder	no
	rs2958183-?	5 x 10-14	-	TCF4-AS1, TCF4	Balding type 1	balding measurement	no
	rs2958182-A	3 x 10-8	0.0082 unit increase	TCF4, TCF4-AS1	Educational attainment (years of education)	self reported educational attainment	no
	rs1970671-G	3 x 10-6	-	RNA5SP459, TCF4	Diabetic retinopathy	diabetic retinopathy	no
	rs9951150-A	6 x 10-7	-	RNA5SP459, TCF4	Autism spectrum disorder, attention deficit-hyperactivity disorder, bipolar disorder, major depressive disorder, and schizophrenia (combined)	attention deficit hyperactivity disorder, unipolar depression, schizophrenia, autism spectrum disorder, bipolar disorder	no
	rs12457157-?	4 x 10-9	0.01366 unit decrease	TCF4, AC022031.2	Depressed affect	unipolar depression, mood disorder	no
	rs4801147-T	9 x 10-9	0.013023804 unit increase	RNA5SP459, TCF4	Automobile speeding propensity	risk-taking behaviour	no
	rs1125313-A	4 x 10-9	0.359 bpm decrease	TCF4, RNA5SP459	Heart rate response to exercise	heart rate response to exercise	no
	rs1262465-A	2 x 10-7	0.018504232 unit decrease	TCF4, RNA5SP459	Neuroticism	neuroticism measurement	no
	rs1261078-G	6 x 10-12	0.016672 unit decrease	TCF4, RNA5SP459	Mental health study participation (completed survey)	health study participation	no
	rs644279-T	2 x 10-8	0.0128 unit decrease	AC022031.2, TCF4	Highest math class taken	mathematical ability	no
	rs1011392-A	2 x 10-8	0.014206584 unit increase	TCF4	Number of sexual partners	risky sexual behaviour measurement	no
	rs149344987-A	2 x 10-8	0.040949557 unit decrease	TCF4	Number of sexual partners	risky sexual behaviour measurement	no
	rs624244-A	2 x 10-14	0.0095 unit decrease	TCF4	General risk tolerance (MTAG)	risk-taking behaviour	no
	rs893946-T	2 x 10-12	0.0087 unit decrease	TCF4	General risk tolerance (MTAG)	risk-taking behaviour	no
	rs72930763-A	1 x 10-10	0.0172 unit increase	TCF4	General risk tolerance (MTAG)	risk-taking behaviour	no
	rs599550-?	6 x 10-14	0.03 unit decrease	TCF4	Loneliness	loneliness measurement	no
	rs624244-A	7 x 10-10	0.01678442 unit decrease	TCF4	Risk-taking tendency (4-domain principal component model)	risk-taking behaviour	no
	rs72930755-T	6 x 10-9	0.03336542 unit increase	TCF4	Risk-taking tendency (4-domain principal component model)	risk-taking behaviour	no
	rs28602385-A	3 x 10-8	0.014619326 unit decrease	TCF4	Risk-taking tendency (4-domain principal component model)	risk-taking behaviour	no
	rs4801157-T	4 x 10-8	5.495 z score increase	TCF4	Depression	unipolar depression	no
	rs1261070-A	1 x 10-8	5.701 z score decrease	TCF4	Depression	unipolar depression	no
	rs1452788-A	5 x 10-8	5.454 z score decrease	TCF4	Depression	unipolar depression	no
	rs28607662-C	5 x 10-6	-	TCF4	Prostate cancer (advanced)	prostate carcinoma	no
	rs28607662-C	3 x 10-8	-	TCF4	Prostate cancer	prostate carcinoma	no
	rs12958048-A	3 x 10-12	6.976 z score increase	TCF4	Neuroticism	neuroticism measurement	no
	rs893946-T	4 x 10-8	5.499 z score increase	TCF4	Neuroticism	neuroticism measurement	no
	rs10503002-T	1 x 10-10	6.471 z score increase	TCF4	Neuroticism	neuroticism measurement	no
	rs2958184-C	6 x 10-23	0.0337068 unit increase	TCF4	Male-pattern baldness	balding measurement	no
	rs613872-G	5 x 10-8	0.0223103 unit increase	TCF4	Male-pattern baldness	balding measurement	no
	rs28602385-A	3 x 10-10	6.282 z score increase	TCF4	Neuroticism	neuroticism measurement	no
	rs2860511-A	3 x 10-10	6.327 z score increase	TCF4	Neuroticism	neuroticism measurement	no
	rs150202082-T	3 x 10-8	0.47 mmHg decrease	TCF4	Intraocular pressure	intraocular pressure measurement	no
	rs2924322-?	5 x 10-8	0.039 unit increase	TCF4	Self-rated health	self rated health	no
	rs17594358-G	2 x 10-9	0.0742359 unit increase	TCF4	Male-pattern baldness	Alopecia	no
	rs11659559-A	1 x 10-10	0.0788002 unit increase	TCF4	Male-pattern baldness	Alopecia	no
	rs8095770-C	8 x 10-10	0.0706182 unit increase	TCF4	Male-pattern baldness	Alopecia	no
	rs78803556-A	2 x 10-8	0.0698925 unit increase	TCF4	Male-pattern baldness	Alopecia	no
	rs188837888-C	3 x 10-9	0.902 unit decrease	TCF4	Corneal endothelial cell shape (percentage of hexagonally shaped cells)	corneal endothelial cell measurement	no
	rs144033370-G	6 x 10-10	0.502 unit decrease	TCF4	Corneal endothelial cell density	corneal endothelial cell measurement	no
	rs150202082-C	2 x 10-10	0.514 unit decrease	TCF4	Corneal endothelial cell density	corneal endothelial cell measurement	no
	rs9636107-?	6 x 10-13	0.014222787 unit increase	TCF4	Cognitive ability, years of educational attainment or schizophrenia (pleiotropy)	schizophrenia, intelligence, self reported educational attainment	no
	rs7235757-?	7 x 10-15	-	TCF4	Neuroticism	neuroticism measurement	no
	rs17596722-T	3 x 10-11	0.018 unit decrease	TCF4	Morningness	chronotype measurement	no
	rs66791238-T	3 x 10-8	0.015 unit decrease	TCF4	Morningness	chronotype measurement	no
	rs12607679-C	1 x 10-10	0.01825 unit decrease	TCF4	Sleep duration	sleep duration	no
	rs1452787-A	3 x 10-8	-	TCF4	Sclerosing cholangitis and ulcerative colitis (combined)	sclerosing cholangitis	no
	rs17512836-C	1 x 10-6	-	TCF4	Schizophrenia	schizophrenia	no
	rs9636107-G	3 x 10-12	-	TCF4	Schizophrenia	schizophrenia	no
	rs12967143-C	6 x 10-8	0.007 unit decrease	TCF4	Depression (broad)	unipolar depression	no
	rs1452787-G	2 x 10-7	0.0068 unit increase	TCF4	Depression (broad)	unipolar depression	no
	rs12963463-C	2 x 10-11	-	TCF4	Sleep duration (short sleep)	sleep duration	no
	rs584564-G	1 x 10-11	0.014629658 unit increase	TCF4	Life satisfaction	wellbeing measurement	no
	rs1660237-T	8 x 10-12	0.009442675 unit increase	TCF4	Life satisfaction	wellbeing measurement	no
	rs1452787-G	2 x 10-8	0.008225876 unit increase	TCF4	Life satisfaction	wellbeing measurement	no
	rs1660237-T	7 x 10-15	0.00893267 unit increase	TCF4	Positive affect	wellbeing measurement	no
	rs619466-G	4 x 10-12	0.013152411 unit increase	TCF4	Positive affect	wellbeing measurement	no
	rs1452787-G	9 x 10-10	0.007771398 unit increase	TCF4	Positive affect	wellbeing measurement	no
	rs1452787-G	4 x 10-10	0.010135256 unit increase	TCF4	Neuroticism	neuroticism measurement	no
	rs2958162-C	3 x 10-15	0.012605724 unit increase	TCF4	Neuroticism	neuroticism measurement	no
	rs619466-G	3 x 10-12	0.0171336 unit increase	TCF4	Neuroticism	neuroticism measurement	no
	rs2958162-C	3 x 10-15	0.008047269 unit increase	TCF4	Depressive symptoms	depressive symptom measurement	no
	rs619466-G	3 x 10-12	0.010945462 unit increase	TCF4	Depressive symptoms	depressive symptom measurement	no
	rs1452787-G	5 x 10-10	0.0064917565 unit increase	TCF4	Depressive symptoms	depressive symptom measurement	no
	rs12967143-C	7 x 10-16	0.008096604 unit decrease	TCF4	Well-being spectrum (multivariate analysis)	wellbeing measurement	no
	rs619466-G	2 x 10-12	0.0108430665 unit increase	TCF4	Well-being spectrum (multivariate analysis)	wellbeing measurement	no
	rs1788025-A	3 x 10-7	0.0053 unit increase	TCF4	Bitter alcoholic beverage consumption	bitter alcoholic beverage consumption measurement	no
	rs73487020-G	3 x 10-7	0.0125 unit increase	TCF4	Tea consumption	tea consumption measurement	no
	rs12967143-G	2 x 10-27	-	TCF4	Depression	unipolar depression	no
	rs9636107-?	1 x 10-12	-	TCF4	Schizophrenia	schizophrenia	no
	rs1788030-T	5 x 10-9	0.013104249 unit decrease	TCF4	Alcohol consumption (drinks per week)	alcohol consumption measurement	no
	rs12958048-A	1 x 10-9	0.0120149 unit decrease	TCF4	Heel bone mineral density	heel bone mineral density	no
	rs28602385-A	6 x 10-10	0.0107271 unit increase	TCF4	Chronotype	chronotype measurement	no
	rs11152363-G	1 x 10-12	0.01235 unit increase	TCF4	General factor of neuroticism	neuroticism measurement	no
	rs4801157-C	7 x 10-11	0.01136 unit increase	TCF4	General factor of neuroticism	neuroticism measurement	no
	rs12963463-C	9 x 10-11	0.011385 unit decrease	TCF4	General factor of neuroticism	neuroticism measurement	no
	rs7235757-G	1 x 10-9	0.010633 unit increase	TCF4	General factor of neuroticism	neuroticism measurement	no
	rs613872-G	2 x 10-9	0.010309 unit increase	TCF4	General factor of neuroticism	neuroticism measurement	no
	rs619466-A	1 x 10-8	0.0098308 unit increase	TCF4	General factor of neuroticism	neuroticism measurement	no
	rs4144686-A	9 x 10-9	0.0168007 unit decrease	TCF4	Cigarettes smoked per day (MTAG)	cigarettes per day measurement	no
	rs4144686-A	1 x 10-8	0.018551348 unit decrease	TCF4	Smoking behaviour (cigarettes smoked per day)	cigarettes per day measurement	no
	rs9950000-T	9 x 10-10	0.009117697 unit decrease	TCF4	Alcohol consumption (drinks per week)	alcohol consumption measurement	no
	rs1261070-A	5 x 10-9	5.84 z score decrease	TCF4	Neurociticism	neuroticism measurement	no
	rs1452789-A	7 x 10-11	6.52 z score decrease	TCF4	Neurociticism	neuroticism measurement	no
	rs599550-A	7 x 10-11	6.53 z score increase	TCF4	Feeling lonely	loneliness measurement	no
	rs7231748-A	7 x 10-12	6.87 z score decrease	TCF4	Irritable mood	irritability measurement	no
	rs1261114-A	7 x 10-13	7.18 z score increase	TCF4	Experiencing mood swings	mood instability measurement	no
	rs1440476-C	4 x 10-12	6.94 z score decrease	TCF4	Experiencing mood swings	mood instability measurement	no
	rs613872-T	2 x 10-12	7.06 z score increase	TCF4	Experiencing mood swings	mood instability measurement	no
	rs599550-A	3 x 10-14	7.6 z score increase	TCF4	Feeling fed-up	feeling "fed-up" measurement	no
	rs7228159-A	1 x 10-9	6.046 unit increase	TCF4	Feeling worry	worry measurement	no
	rs613872-?	1 x 10-14	0.0116835 unit decrease	TCF4	Mood instability	mood instability measurement	no
	rs613872-?	1 x 10-12	-	TCF4	Educational attainment (years of education)	self reported educational attainment	no
	rs2924322-A	6 x 10-8	0.1859 kg increase	TCF4	Hand grip strength	grip strength measurement	no
	rs12958048-A	4 x 10-11	-	TCF4	Depression	unipolar depression	no
	rs1261093-?	4 x 10-9	-	TCF4	Social science traits (pleiotropy) (HIPO component 1)	neuroticism measurement, wellbeing measurement, depressive symptom measurement	no
	rs72932713-T	5 x 10-17	0.2496 unit increase	TCF4	Intraocular pressure	intraocular pressure measurement	no
	rs2924328-T	3 x 10-9	5.922 z score increase	TCF4, TCF4-AS1	Neuroticism	neuroticism measurement	no
	rs72930774-A	2 x 10-15	0.04191511 unit increase	TCF4, TCF4-AS2	Number of sexual partners	risky sexual behaviour measurement	no
	rs2924321-A	6 x 10-9	5.816 z score decrease	TCF4-AS1, TCF4	Neuroticism	neuroticism measurement	no
	rs144933108-C	3 x 10-9	0.902 unit decrease	TCF4-AS1, TCF4	Corneal endothelial cell shape (percentage of hexagonally shaped cells)	corneal endothelial cell measurement	no
	rs2958183-?	1 x 10-15	-	TCF4-AS1, TCF4	Height	body height	no
	rs12458015-?	1 x 10-9	0.02 unit decrease	TCF4, AC022031.2	Loneliness	loneliness measurement	no
	rs1011339-A	3 x 10-9	5.947 z score decrease	TCF4, RNA5SP459	Neuroticism	neuroticism measurement	no
	rs1942262-A	4 x 10-14	-	RNA5SP459, TCF4	Insomnia symptoms (never/rarely vs. usually)	insomnia measurement	no
	rs1942262-A	1 x 10-11	-	RNA5SP459, TCF4	Insomnia symptoms (never/rarely vs. sometimes/usually)	insomnia measurement	no
	rs4801146-C	1 x 10-7	0.0063 unit increase	RNA5SP459, TCF4	Depression (broad)	unipolar depression	no
	rs660010-C	2 x 10-12	0.003 unit increase	TCF4, AC022031.2	Hand grip strength	grip strength measurement	no
	rs2051293-G	3 x 10-10	0.0061286157 unit increase	RNA5SP459, TCF4	Well-being spectrum (multivariate analysis)	wellbeing measurement	no
	rs9957512-T	5 x 10-10	0.005859356 unit increase	TCF4, RNA5SP459	Well-being spectrum (multivariate analysis)	wellbeing measurement	no
	rs6566169-A	1 x 10-10	0.0119091 unit decrease	AC022031.2, TCF4	Heel bone mineral density	heel bone mineral density	no
	rs9951150-A	7 x 10-9	-	RNA5SP459, TCF4	Broad depression or schizophrenia	unipolar depression, schizophrenia	no
TCF12	rs117483894-G	4 x 10-8	-	TCF12	Type 2 diabetes	type II diabetes mellitus	yes
	rs72731954-A	2 x 10-7	0.033 unit decrease	TCF12	Low density lipoprotein cholesterol levels	low density lipoprotein cholesterol measurement	yes
	rs72731954-A	1 x 10-10	0.042 unit decrease	TCF12	Total cholesterol levels	total cholesterol measurement	yes
	rs72731954-A	3 x 10-7	0.042 unit decrease	TCF12	Total cholesterol levels	total cholesterol measurement	yes
	rs72731954-A	2 x 10-7	0.045 unit decrease	TCF12	Total cholesterol levels	total cholesterol measurement	yes
	rs2593235-A	2 x 10-8	0.02 unit decrease	TCF12	Body mass index	body mass index	yes
	rs2703594-C	6 x 10-28	0.0416227 unit decrease	TCF12	Male-pattern baldness	balding measurement	no
	rs715338-A	2 x 10-8	-	TCF12	Insomnia	insomnia measurement	no
	rs715338-A	8 x 10-12	-	TCF12	Insomnia	insomnia measurement	no
	rs2615252-?	6 x 10-6	0.0349 unit decrease	TCF12	Urinary tract infection frequency	susceptibility to urinary tract infection measurement	no
	rs2733310-G	2 x 10-18	0.03895031 unit decrease	TCF12	Mean platelet volume	mean platelet volume	no
	rs7173477-C	5 x 10-10	0.16 unit decrease	TCF12	Male-pattern baldness	balding measurement	no
	rs2431023-A	6 x 10-11	0.0093 unit increase	TCF12	Educational attainment (years of education)	self reported educational attainment	no
	rs17820119-A	1 x 10-8	0.0204 unit decrease	TCF12	Educational attainment (MTAG)	self reported educational attainment	no
	rs997683-C	1 x 10-9	0.0475651 unit increase	TCF12	Male-pattern baldness	Alopecia	no
	rs3803452-C	7 x 10-7	-	TCF12	Ankle injury	ankle injury	no
	rs2703593-?	6 x 10-27	-	TCF12	Balding type 1	balding measurement	no
RRP12	rs7903847-C	3 x 10-10	0.02538068 unit decrease	RRP12	Granulocyte percentage of myeloid white cells	GCST004608	no
	rs61863818-T	4 x 10-16	0.03332382 unit increase	RRP12	Monocyte percentage of white cells	GCST004609	no
	rs11189181-G	1 x 10-27	0.04169618 unit increase	RRP12	Monocyte count	GCST004625	no
POLR1D	rs7097-?	7 x 10-6	-	POLR1D	Large B-cell lymphoma	diffuse large B-cell lymphoma	no
	rs9512841-G	2 x 10-6	0.13 unit increase	POLR1D	Plasma parathyroid hormone levels	parathyroid hormone measurement	no
	rs77734239-A	3 x 10-8	0.0182 unit increase	POLR1D	Highest math class taken (MTAG)	mathematical ability	no
	rs12584838-G, rs9551373-T, rs531950-C, rs10492484-A, rs7337722-G, rs667374-G, rs12876263-T, rs12870355-T, rs17821569-C, rs9507915-A, rs634035-A, rs542610-T, rs6491221-A, rs12050009-A	2 x 10-8	-	POLR1D; POLR1D; POLR1D; POLR1D; POLR1D; POLR1D; POLR1D; POLR1D; POLR1D; POLR1D; POLR1D; POLR1D; POLR1D; POLR1D	Core binding factor acute myeloid leukemia	acute myeloid leukemia	no
	rs12584838-G, rs9551373-T, rs531950-C, rs10492484-A, rs7337722-G, rs667374-G, rs12876263-T, rs12870355-T, rs17821569-C, rs9507915-A, rs634035-A, rs542610-T, rs6491221-C, rs12050009-A	7 x 10-7	-	POLR1D; POLR1D; POLR1D; POLR1D; POLR1D; POLR1D; POLR1D; POLR1D; POLR1D; POLR1D; POLR1D; POLR1D; POLR1D; POLR1D	Core binding factor acute myeloid leukemia	acute myeloid leukemia	no
	rs1923834-G	5 x 10-6	-	GSX1, POLR1D	Adverse response to chemotherapy (neutropenia/leucopenia) (epirubicin)	response to epirubicin, response to antineoplastic agent	no
	rs112644024-?	2 x 10-8	-	GSX1, POLR1D	DNA methylation variation (age effect)	DNA methylation	no
LEF1	rs7668764-?	5 x 10-8	-	LEF1	Systolic blood pressure	systolic blood pressure	yes
	rs67372037-A	2 x 10-8	0.1883 mmHg decrease	LEF1	Systolic blood pressure	systolic blood pressure	yes
	rs7665304-A	1 x 10-8	0.22 unit increase	LEF1	Systolic blood pressure	systolic blood pressure	yes
	rs7665304-A	6 x 10-8	0.128 unit increase	LEF1	Diastolic blood pressure	diastolic blood pressure	yes
	rs7665304-A	5 x 10-6	0.251 unit increase	LEF1	Systolic blood pressure	systolic blood pressure	yes
	rs956237-A	2 x 10-6	-	LEF1	Systemic lupus erythematosus	systemic lupus erythematosus	no
	rs72660443-?	1 x 10-17	-	LEF1	Hair color	hair colour measurement	no
	rs9992763-G	2 x 10-11	-	LEF1	Multiple sclerosis	multiple sclerosis	no
	rs116711774-?	2 x 10-9	-	LEF1	Blond vs. brown/black hair color	hair color	no
	rs922168-?	3 x 10-15	-	LEF1	Blond vs. brown/black hair color	hair color	no
	rs2003869-G	1 x 10-7	-	LEF1	Chronic lymphocytic leukemia	chronic lymphocytic leukemia	no
	rs7690934-C	6 x 10-9	-	LEF1	Chronic lymphocytic leukemia	chronic lymphocytic leukemia	no
	rs3819199-C	5 x 10-8	0.044605073 unit increase	LEF1	Medication use (calcium channel blockers)	Calcium channel blocker use measurement	no
	rs28686893-?	1 x 10-14	-	LEF1-AS1	Height	body height	no
	rs1393824-?	3 x 10-9	0.0115372 unit increase	LEF1-AS1	Heel bone mineral density	heel bone mineral density	no
	rs13144621-?	1 x 10-6	-	RPSAP34, LEF1-AS1	Airflow obstruction	pulmonary function measurement	no
	rs1558172-?	1 x 10-16	-	LEF1-AS1, RPSAP34	Height	body height	no
	rs11097978-?	1 x 10-15	-	LEF1-AS1, RPSAP34	Hair color	hair colour measurement	no
	rs898518-A	4 x 10-10	-	LEF1	Chronic lymphocytic leukemia	chronic lymphocytic leukemia	no
	rs6851442-?	3 x 10-6	-	LEF1, HADH	Amyotrophic lateral sclerosis (sporadic)	sporadic amyotrophic lateral sclerosis	no
	rs917412-T	6 x 10-10	-	LEF1-AS1, RPSAP34	Tooth agenesis (mandibular second premolars)	tooth agenesis	no
TCF7	rs5742913-?	1 x 10-16	-	TCF7	Eosinophil counts	eosinophil count	no
	rs756699-A	6 x 10-7	-	TCF7, AC008608.1	Multiple sclerosis	multiple sclerosis	no
	rs62379371-?	3 x 10-16	-	AC008608.1, TCF7	Eczema	Eczema	no
	rs244672-?	5 x 10-14	-	TCF7, AC008608.1	Hypothyroidism	hypothyroidism	no
	rs4388254-T	7 x 10-10	-	TCF7, AC008608.1	Systemic lupus erythematosus	systemic lupus erythematosus	no
	rs7726414-T	4 x 10-16	-	AC008608.1, TCF7	Systemic lupus erythematosus	systemic lupus erythematosus	no
	rs756699-A	9 x 10-11	-	TCF7, AC008608.1	Multiple sclerosis	multiple sclerosis	no
	rs4388254-?	4 x 10-10	-	TCF7, AC008608.1	Systemic lupus erythematosus	systemic lupus erythematosus	no
	rs7726414-T	7 x 10-7	-	AC008608.1, TCF7	Systemic lupus erythematosus	systemic lupus erythematosus	no
	rs244690-G	6 x 10-16	0.11201557 unit increase	TCF7, AC008608.1	Medication use (thyroid preparations)	Thyroid preparation use measurement	no
	rs244656-A	3 x 10-14	-	AC008608.1, TCF7	Multiple sclerosis	multiple sclerosis	no
	rs62379371-G	6 x 10-14	-	AC008608.1, TCF7	Hay fever and/or eczema	Eczema, allergic rhinitis	no
TCF7L1	rs62162674-C	9 x 10-7	0.2895 unit decrease	TCF7L1	Pulse pressure	pulse pressure measurement	yes
	rs62162674-G	5 x 10-7	0.183 unit increase	TCF7L1	Pulse pressure	pulse pressure measurement	yes
	rs62162674-G	2 x 10-12	0.181 unit increase	TCF7L1	Pulse pressure	pulse pressure measurement	yes
	rs11689667-T	2 x 10-8	0.176 unit increase	TCF7L1	Pulse pressure	pulse pressure measurement	yes
	rs62162674-?	2 x 10-10	-	TCF7L1	Systolic blood pressure	systolic blood pressure	yes
	rs11689667-T	5 x 10-7	0.2976 unit increase	TCF7L1	Pulse pressure	pulse pressure measurement	yes
	rs11675489-A	5 x 10-13	0.0133231 unit increase	TCF7L1	Heel bone mineral density	heel bone mineral density	no
	rs6547599-?	8 x 10-9	-	TCF7L1	Red blood cell count	erythrocyte count	no
	rs11126989-?	6 x 10-11	-	TCF7L1	Heel bone mineral density	heel bone mineral density	no
	rs2366264-T	3 x 10-13	0.183 mmHg decrease	TCF7L1	Pulse pressure	pulse pressure measurement	no
	rs4346385-?	3 x 10-10	-	TCF7L1	Lung function (FEV1/FVC)	FEV/FEC ratio	no
	rs11904127-A	1 x 10-8	0.0324 unit decrease	TCF7L1	Total body bone mineral density	bone density	no
	rs2043230-A	5 x 10-8	0.0339 unit increase	TCF7L1	Total body bone mineral density	bone density	no
	rs6745529-?	1 x 10-11	0.0141079 unit increase	TCF7L1	Heel bone mineral density	heel bone mineral density	no
	rs2583556-G, rs2583569-A, rs7563120-G	2 x 10-6	-	LSM3P3 - TCF7L1; AC078974.1 - LSM3P3; AC078974.1 - LSM3P3	Core binding factor acute myeloid leukemia	acute myeloid leukemia	no
TCF7L2	rs4506565-T	1 x 10-8	-	TCF7L2	Fasting blood glucose	fasting blood glucose measurement	yes
	rs7901695-C	1 x 10-48	-	TCF7L2	Type 2 diabetes	type II diabetes mellitus	yes
	rs7903146-T	8 x 10-12	-	TCF7L2	Type 2 diabetes	type II diabetes mellitus	yes
	rs7903146-C	1 x 10-7	0.05 % HbA1C decrease	TCF7L2	Glycated hemoglobin levels	A1C measurement	yes
	rs7903146-A	5 x 10-8	-	TCF7L2	Type 2 diabetes	type II diabetes mellitus	yes
	rs12243326-C	1 x 10-7	0.08 mmol/L increase	TCF7L2	Two-hour glucose challenge	glucose tolerance test	yes
	rs7903146-T	1 x 10-8	-	TCF7L2	Type 2 diabetes	type II diabetes mellitus	yes
	rs7903146-T	1 x 10-48	-	TCF7L2	Type 2 diabetes	type II diabetes mellitus	yes
	rs7903146-T	1 x 10-30	-	TCF7L2	Type 2 diabetes	type II diabetes mellitus	yes
	rs7903146-T	2 x 10-15	-	TCF7L2	Type 2 diabetes	type II diabetes mellitus	yes
	rs7903146-T	1 x 10-35	-	TCF7L2	Type 2 diabetes	type II diabetes mellitus	yes
	rs4506565-T	5 x 10-12	-	TCF7L2	Type 2 diabetes	type II diabetes mellitus	yes
	rs7903146-T	2 x 10-51	-	TCF7L2	Type 2 diabetes	type II diabetes mellitus	yes
	rs7903146-T	3 x 10-23	-	TCF7L2	Type 2 diabetes	type II diabetes mellitus	yes
	rs7901695-?	1 x 10-6	-	TCF7L2	Type 2 diabetes	type II diabetes mellitus	yes
	rs7903146-T	3 x 10-19	-	TCF7L2	Type 2 diabetes	type II diabetes mellitus	yes
	rs7903146-T	6 x 10-22	-	TCF7L2	Type 2 diabetes	type II diabetes mellitus	yes
	rs7903146-T	3 x 10-35	-	TCF7L2	Type 2 diabetes	type II diabetes mellitus	yes
	rs7903146-T	2 x 10-38	-	TCF7L2	Type 2 diabetes	type II diabetes mellitus	yes
	rs7903146-T	9 x 10-75	-	TCF7L2	Type 2 diabetes	type II diabetes mellitus	yes
	rs184509201-C	1 x 10-13	-	TCF7L2	Type 2 diabetes	type II diabetes mellitus	yes
	rs180988137-G	6 x 10-6	-	TCF7L2	Type 2 diabetes	type II diabetes mellitus	yes
	rs7903146-T	6 x 10-447	-	TCF7L2	Type 2 diabetes	type II diabetes mellitus	yes
	rs78025551-C	2 x 10-7	-	TCF7L2	Type 2 diabetes	type II diabetes mellitus	yes
	rs34855922-A	6 x 10-12	-	TCF7L2	Type 2 diabetes	type II diabetes mellitus	yes
	rs6585201-?	3 x 10-24	-	TCF7L2	Waist-hip ratio	waist-hip ratio	yes
	rs7903146-T	4 x 10-10	0.2209 mmHg increase	TCF7L2	Systolic blood pressure	systolic blood pressure	yes
	rs7903146-T	9 x 10-17	0.2209 mmHg increase	TCF7L2	Pulse pressure	pulse pressure measurement	yes
	rs117229942-?	2 x 10-11	-	TCF7L2	Type 2 diabetes	type II diabetes mellitus	yes
	rs7903146-?	3 x 10-203	-	TCF7L2	Type 2 diabetes	type II diabetes mellitus	yes
	rs4918796-?	4 x 10-9	-	TCF7L2	Type 2 diabetes	type II diabetes mellitus	yes
	rs4575195-?	3 x 10-10	-	TCF7L2	Systolic blood pressure	systolic blood pressure	yes
	rs7903146-T	3 x 10-6	0.0007362 unit decrease	TCF7L2	Fasting blood insulin (BMI interaction)	body mass index, fasting blood insulin measurement	yes
	rs12243326-T	7 x 10-13	0.0019 unit decrease	TCF7L2	Fasting blood glucose (BMI interaction)	body mass index, fasting blood glucose measurement	yes
	rs7903146-T	2 x 10-14	0.0024 unit increase	TCF7L2	Fasting blood glucose (BMI interaction)	body mass index, fasting blood glucose measurement	yes
	rs7903146-T	3 x 10-7	0.0185 unit decrease	TCF7L2	Fasting blood insulin	fasting blood insulin measurement	yes
	rs12243326-T	1 x 10-6	0.018 unit increase	TCF7L2	Fasting blood insulin	fasting blood insulin measurement	yes
	rs7903146-T	1 x 10-9	0.0212 unit increase	TCF7L2	Fasting blood glucose	fasting blood glucose measurement	yes
	rs12243326-T	2 x 10-8	0.02 unit decrease	TCF7L2	Fasting blood glucose	fasting blood glucose measurement	yes
	rs7903146-T	2 x 10-15	-	TCF7L2	Type 2 diabetes	type II diabetes mellitus	yes
	rs7903146-?	8 x 10-8	0.05717657 unit increase	TCF7L2	Fasting blood glucose	fasting blood glucose measurement	yes
	rs7903146-?	1 x 10-6	0.03582819 unit decrease	TCF7L2	Body mass index	body mass index	yes
	rs4132670-?	3 x 10-15	-	TCF7L2	Body mass index	body mass index	yes
	rs4132670-?	4 x 10-11	-	TCF7L2	Body mass index variance	body mass index	yes
	rs7903146-C	3 x 10-14	0.021 unit increase	TCF7L2	Body mass index	body mass index	yes
	rs7903146-T	2 x 10-34	-	TCF7L2	Type 2 diabetes	type II diabetes mellitus	yes
	rs7903146-C	1 x 10-11	0.023 kg/m2 increase	TCF7L2	Body mass index	body mass index	yes
	rs7903146-T	3 x 10-8	0.0289 unit decrease	TCF7L2	Waist circumference	waist circumference	yes
	rs7903146-T	4 x 10-9	0.0219 unit decrease	TCF7L2	Waist circumference	waist circumference	yes
	rs7903146-C	1 x 10-12	0.024 kg/m2 increase	TCF7L2	Body mass index	body mass index	yes
	rs7903146-T	3 x 10-6	0.0239 unit decrease	TCF7L2	Hip circumference	hip circumference	yes
	rs7903146-T	2 x 10-11	0.0264 unit decrease	TCF7L2	Hip circumference	hip circumference	yes
	rs7903146-T	7 x 10-8	0.0298 unit decrease	TCF7L2	Hip circumference	hip circumference	yes
	rs7903146-T	3 x 10-23	0.1981 unit increase	TCF7L2	Type 2 diabetes	type II diabetes mellitus	yes
	rs7903146-T	2 x 10-184	0.3286 unit increase	TCF7L2	Type 2 diabetes	type II diabetes mellitus	yes
	rs34872471-C	6 x 10-53	-	TCF7L2	Type 2 diabetes	type II diabetes mellitus	yes
	rs7903146-T	1 x 10-219	0.301 unit increase	TCF7L2	Type 2 diabetes	type II diabetes mellitus	yes
	rs7903146-T	7 x 10-9	0.0341 kg/m2 decrease	TCF7L2	BMI in non-smokers	body mass index	yes
	rs7903146-T	7 x 10-10	0.0264 kg/m2 decrease	TCF7L2	BMI in non-smokers	body mass index	yes
	rs7903146-T	1 x 10-21	0.0181 unit increase	TCF7L2	Waist-to-hip ratio adjusted for BMI	BMI-adjusted waist-hip ratio	yes
	rs7903146-T	7 x 10-45	-	TCF7L2	Type 2 diabetes	type II diabetes mellitus	yes
	rs34872471-C	3 x 10-23	-	TCF7L2	Type 2 diabetes	type II diabetes mellitus	yes
	rs7903146-?	2 x 10-10	-	TCF7L2	Type 2 diabetes	type II diabetes mellitus	yes
	rs7903146-T	8 x 10-75	-	TCF7L2	Type 2 diabetes	type II diabetes mellitus	yes
	rs17747324-T	3 x 10-13	0.031 unit increase	TCF7L2	Body mass index (age>50)	body mass index	yes
	rs7903146-T	3 x 10-13	0.021989034 unit decrease	TCF7L2	Body mass index	body mass index	yes
	rs7903146-?	2 x 10-7	-	TCF7L2	Body mass index (joint analysis main effects and physical activity interaction)	physical activity measurement, body mass index	yes
	rs17747324-T	8 x 10-12	-	TCF7L2	Body mass index x sex x age interaction (4df test)	sex interaction measurement, body mass index, age at assessment	yes
	rs17747324-T	3 x 10-10	-	TCF7L2	Body mass index	body mass index	yes
	rs7903146-?	2 x 10-9	-	TCF7L2	Body mass index (joint analysis main effects and physical activity interaction)	physical activity measurement, body mass index	yes
	rs4506565-?	4 x 10-16	-	TCF7L2	Age-related disease endophenotypes	total cholesterol measurement, diastolic blood pressure, triglyceride measurement, systolic blood pressure, hematocrit, ventricular rate measurement, glucose measurement, body mass index, high density lipoprotein cholesterol measurement	yes
	rs4506565-?	8 x 10-17	-	TCF7L2	Age-related diseases, mortality and associated endophenotypes	total cholesterol measurement, hematocrit, stroke, ventricular rate measurement, coronary heart disease, body mass index, atrial fibrillation, high density lipoprotein cholesterol measurement, cancer, diastolic blood pressure, triglyceride measurement, systolic blood pressure, heart failure, diabetes mellitus, glucose measurement, mortality	yes
	rs34872471-T	4 x 10-9	0.259 unit decrease	TCF7L2	Pulse pressure	pulse pressure measurement	yes
	rs34872471-T	1 x 10-10	0.262 unit decrease	TCF7L2	Pulse pressure	pulse pressure measurement	yes
	rs7903146-T	5 x 10-13	-	TCF7L2	Type 2 diabetes	type II diabetes mellitus	yes
	rs4506565-T	3 x 10-13	0.024141746 unit increase	TCF7L2	Fasting blood glucose	fasting blood glucose measurement	yes
	rs140242150-A	2 x 10-8	-	TCF7L2, AL158212.1	Type 2 diabetes	type II diabetes mellitus	yes
	rs7918400-T	2 x 10-15	-	AL158212.1, TCF7L2	Type 2 diabetes	type II diabetes mellitus	yes
	rs536643418-G	3 x 10-8	-	TCF7L2, AL158212.1	Type 2 diabetes	type II diabetes mellitus	yes
	rs10885409-G	2 x 10-8	0.6717068 unit increase	TCF7L2	Blood glucose levels	glucose measurement	yes
	rs7903146-T	4 x 10-21	-	TCF7L2	Type 2 diabetes	type II diabetes mellitus	yes
	rs7903146-T	2 x 10-40	-	TCF7L2	Type 2 diabetes	type II diabetes mellitus	yes
	rs7903146-T	5 x 10-44	-	TCF7L2	Type 2 diabetes	type II diabetes mellitus	yes
	rs7903146-T	4 x 10-94	-	TCF7L2	Type 2 diabetes	type II diabetes mellitus	yes
	rs7903146-?	6 x 10-16	-	TCF7L2	Type 2 diabetes	type II diabetes mellitus	yes
	rs7903146-?	9 x 10-30	-	TCF7L2	Type 2 diabetes	type II diabetes mellitus	yes
	rs7903146-T	3 x 10-17	-	TCF7L2	Glucosuria (moderate to severe)	Glycosuria	yes
	rs7903146-T	5 x 10-7	-	TCF7L2	Glucosuria (mild)	Glycosuria	yes
	rs7901695-C	3 x 10-49	-	TCF7L2	Type 2 diabetes	type II diabetes mellitus	yes
	rs7903146-T	1 x 10-347	0.3059 unit increase	TCF7L2	Type 2 diabetes	type II diabetes mellitus	yes
	rs4918796-C	4 x 10-13	0.0623 unit increase	TCF7L2	Type 2 diabetes	type II diabetes mellitus	yes
	rs117229942-C	4 x 10-11	-	TCF7L2	Type 2 diabetes	type II diabetes mellitus	yes
	rs7903146-T	2 x 10-23	0.0178 unit decrease	TCF7L2	Body mass index	body mass index	yes
	rs35198068-?	1 x 10-14	-	TCF7L2	Body mass index	body mass index	yes
	rs7903146-T	3 x 10-11	-	TCF7L2	Type 2 diabetes	type II diabetes mellitus	yes
	rs7903146-C	1 x 10-9	-	TCF7L2	Schizophrenia vs type 2 diabetes	schizophrenia, type II diabetes mellitus	yes
	rs4506565-A	2 x 10-22	0.017 unit increase	TCF7L2	Body mass index	body mass index	yes
	rs7903146-T	7 x 10-6	0.105 pmol/l decrease	TCF7L2	Peak insulin response	peak insulin response measurement	yes
	rs7901695-?	3 x 10-12	0.1174 unit increase	TCF7L2	Hemoglobin A1c levels	A1C measurement	yes
	rs17747324-C	6 x 10-11	0.0149 unit increase	TCF7L2	Glycated hemoglobin levels	A1C measurement	yes
	rs7903146-T	9 x 10-12	0.056 unit decrease	TCF7L2	Body mass index	body mass index	yes
	rs7903146-T	1 x 10-18	0.028 unit decrease	TCF7L2	Body mass index	body mass index	yes
	rs7903146-T	2 x 10-23	0.0178 unit decrease	TCF7L2	Body mass index	body mass index	yes
	rs7903146-?	6 x 10-24	-	TCF7L2	Clinical laboratory measurements	clinical laboratory measurement, glucose measurement	yes
	rs7903146-T	1 x 10-11	-	TCF7L2	Type 2 diabetes	type II diabetes mellitus	yes
	rs34872471-T	5 x 10-13	0.204 unit decrease	TCF7L2	Pulse pressure	pulse pressure measurement	yes
	rs7903146-C	4 x 10-11	0.029 kg/m2 increase	TCF7L2	Body mass index	body mass index	yes
	rs7903146-T	2 x 10-20	-	TCF7L2	Proinsulin levels	insulin measurement	yes
	rs7903146-T	1 x 10-14	-	TCF7L2	Type 2 diabetes	type II diabetes mellitus	yes
	rs34872471-C	8 x 10-8	-	TCF7L2	Type 2 diabetes	type II diabetes mellitus	yes
	rs74157220-T	6 x 10-6	0.267 unit decrease	TCF7L2	Serum dimethylarginine levels (asymmetric/symetric ratio)	serum dimethylarginine measurement	yes
	rs7903146-C	5 x 10-8	0.0315 kg/m2 increase	TCF7L2	Body mass index	physical activity measurement, body mass index	yes
	rs7903146-C	5 x 10-10	0.0243 kg/m2 increase	TCF7L2	Body mass index	physical activity measurement, body mass index	yes
	rs7903146-C	1 x 10-6	0.0214 kg/m2 increase	TCF7L2	Body mass index in physically active individuals	physical activity measurement, body mass index	yes
	rs7903146-T	6 x 10-92	-	TCF7L2	Type 2 diabetes	type II diabetes mellitus	yes
	rs7903146-T	1 x 10-139	-	TCF7L2	Type 2 diabetes	type II diabetes mellitus	yes
	rs7903146-T	4 x 10-73	-	TCF7L2	Type 2 diabetes	type II diabetes mellitus	yes
	rs34872471-C	1 x 10-94	-	TCF7L2	Type 2 diabetes	type II diabetes mellitus	yes
	rs7903146-T	1 x 10-7	0.0273 kg/m2 decrease	TCF7L2	BMI (adjusted for smoking behaviour)	smoking behavior, body mass index	yes
	rs7903146-T	1 x 10-7	0.0195 kg/m2 decrease	TCF7L2	BMI (adjusted for smoking behaviour)	smoking behavior, body mass index	yes
	rs7903146-T	6 x 10-9	-	TCF7L2	Body mass index (joint analysis main effects and smoking interaction)	smoking behavior, body mass index	yes
	rs7903146-T	4 x 10-8	-	TCF7L2	Body mass index (joint analysis main effects and smoking interaction)	smoking behavior, body mass index	yes
	rs10830963-G x rs7903146-T	5 x 10-11	-	MTNR1B x TCF7L2	Type 2 diabetes (SNP x SNP interaction, 2df)	type II diabetes mellitus	yes
	rs7903146-A	7 x 10-7	-	TCF7L2	Metabolic syndrome	type II diabetes mellitus, metabolic syndrome	no
	rs11196174-G	8 x 10-7	-	TCF7L2	Breast Cancer in BRCA1 mutation carriers	breast carcinoma	no
	rs7904519-G	3 x 10-8	-	TCF7L2	Breast cancer	breast carcinoma	no
	rs55993230-?	5 x 10-8	-	TCF7L2	Brain region volumes	brain volume measurement	no
	rs11196169-?	1 x 10-10	-	TCF7L2	Height	body height	no
	rs12775879-?	1 x 10-12	-	TCF7L2	Height	body height	no
	rs11196234-?	5 x 10-6	4.572 z-score decrease	TCF7L2	General cognitive ability	intelligence	no
	rs7903146-T	9 x 10-11	0.021695 unit increase	TCF7L2	Offspring birth weight	birth weight, parental genotype effect measurement	no
	rs7903146-T	4 x 10-20	-	TCF7L2	Glucosuria	Glycosuria	no
	rs11196172-A	1 x 10-12	-	TCF7L2	Colorectal cancer	colorectal cancer	no
	rs7901695-T	6 x 10-7	0.0304 unit decrease	TCF7L2	Coronary artery disease	coronary artery disease	no
	rs11196171-A	7 x 10-11	0.0285922 unit increase	TCF7L2	Heel bone mineral density	heel bone mineral density	no
	rs11196171-A	4 x 10-7	0.0342678 unit increase	TCF7L2	Heel bone mineral density	heel bone mineral density	no
	rs10885405-T	5 x 10-14	0.0465 unit increase	TCF7L2	Breast cancer	breast carcinoma	no
	rs6585202-?	1 x 10-9	-	TCF7L2	Breast cancer	breast carcinoma	no
	rs10885396-T	1 x 10-10	0.02303407 unit decrease	TCF7L2	Monocyte percentage of white cells	monocyte percentage of leukocytes	no
	rs56299331-?	1 x 10-16	-	TCF7L2	Myopia	Myopia	no
	rs34872471-T	4 x 10-9	0.25 unit decrease	TCF7L2	Systolic blood pressure	systolic blood pressure	yes
	rs4506565-?	2 x 10-9	-	TCF7L2	Age-related diseases and mortality	cancer, heart failure, diabetes mellitus, stroke, coronary heart disease, atrial fibrillation, mortality	no
	rs7903146-T	2 x 10-30	0.07076007 unit increase	TCF7L2	Medication use (HMG CoA reductase inhibitors)	HMG CoA reductase inhibitor use measurement	no
	rs35198068-T	9 x 10-8	0.0349 mg/dL decrease	TCF7L2	Urate levels	urate measurement	no
	rs11594566-C	4 x 10-8	0.094 unit decrease	TCF7L2	Intraocular pressure	intraocular pressure measurement	no
	rs35198068-T	6 x 10-9	0.024734 mg/dL increase	TCF7L2	Urate levels	urate measurement	no
	rs4506565-?	7 x 10-11	-	TCF7L2	Glycemic traits (pleiotropy)	fasting blood glucose measurement, HOMA-B, fasting blood insulin measurement	no
	rs7903146-T	4 x 10-145	0.32730255 unit increase	TCF7L2	Medication use (drugs used in diabetes)	Drugs used in diabetes use measurement	no
	rs61123794-T	2 x 10-8	0.23610312 unit decrease	TCF7L2	Medication use (drugs used in diabetes)	Drugs used in diabetes use measurement	no
	rs35198068-T	3 x 10-13	0.028 mg/dL increase	TCF7L2	Urate levels	urate measurement	no
	rs11196171-G	3 x 10-6	-	TCF7L2	Colorectal cancer	colorectal cancer	no
	rs11196172-A	3 x 10-15	-	TCF7L2	Colorectal cancer	colorectal cancer	no
	rs7904519-G	5 x 10-8	-	TCF7L2	Breast cancer	breast carcinoma	no
	rs11196171-?	4 x 10-35	0.0307374 unit increase	TCF7L2	Heel bone mineral density	heel bone mineral density	no
	rs7904519-G	9 x 10-13	-	TCF7L2	Breast cancer	breast carcinoma	no
	rs4918796-T	5 x 10-10	0.0143 unit decrease	TCF7L2	Self-reported math ability	mathematical ability	no
	rs2104598-A	3 x 10-8	0.01 unit decrease	TCF7L2	Self-reported math ability (MTAG)	mathematical ability	no
	rs4918796-T	4 x 10-10	0.0132 unit decrease	TCF7L2	Self-reported math ability (MTAG)	mathematical ability	no
	rs2104598-A	6 x 10-9	0.0096 unit decrease	TCF7L2	Highest math class taken (MTAG)	mathematical ability	no
	rs880082-A	5 x 10-8	0.0109 unit increase	TCF7L2	Highest math class taken (MTAG)	mathematical ability	no
	rs7918400-?	2 x 10-9	-	AL158212.1, TCF7L2	Red blood cell count	erythrocyte count	no
	rs11196170-G	3 x 10-41	0.0307313 unit increase	TCF7L2	Heel bone mineral density	heel bone mineral density	no
	rs4367880-G	4 x 10-8	0.088 unit decrease	TCF7L2	Intraocular pressure	intraocular pressure measurement	no
	rs7094871-G	5 x 10-8	-	TCF7L2	Prostate cancer	prostate carcinoma	no
	rs56299331-T	3 x 10-12	0.0608 unit decrease	TCF7L2	Myopia (age of diagnosis)	age at onset, Myopia	no
	rs72826094-A	3 x 10-15	7.883 z score increase	TCF7L2	Spherical equivalent or myopia (age of diagnosis)	age at onset, Myopia, refractive error measurement	no
	rs17747324-?	5 x 10-9	-	TCF7L2	Alzheimer's disease or fasting glucose levels (pleiotropy)	Alzheimer's disease, fasting blood glucose measurement	no
	rs34872471-C	4 x 10-30	0.0611304 unit increase	TCF7L2	Healthspan	healthspan	no
	rs11196170-?	1 x 10-35	-	TCF7L2	Heel bone mineral density	heel bone mineral density	no
	rs7903146-T	4 x 10-11	-	TCF7L2	Peripheral artery disease	peripheral arterial disease	no
	rs7903146-T	1 x 10-41	-	TCF7L2	Type 2 diabetes	type II diabetes mellitus	yes
	rs4918814-C	1 x 10-8	0.0177 unit decrease	RNU7-165P, TCF7L2	Neuroticism (MTAG)	neuroticism measurement	no
	rs499832-C	2 x 10-7	-	TCF7L2, RNU7-165P	Peripheral arterial disease (traffic-related air pollution interaction)	peripheral arterial disease, traffic air pollution measurement	no
	rs11196170-A	3 x 10-7	-	TCF7L2	Colorectal cancer or advanced adenoma	colorectal cancer, colorectal adenoma	no
	rs11196288-G	1 x 10-8	-	RNU7-165P, TCF7L2	Ischemic stroke	Ischemic stroke	no
	rs10885396-T	1 x 10-10	0.02320868 unit increase	TCF7L2	Granulocyte percentage of myeloid white cells	granulocyte percentage of myeloid white cells	no
	rs11196172-A	1 x 10-12	-	TCF7L2	Colorectal cancer	colorectal cancer	no
	rs290475-?	3 x 10-7	-	TCF7L2	Bipolar disorder (body mass index interaction)	bipolar disorder, body mass index	no
	rs12772424-?	3 x 10-8	-	TCF7L2	Bipolar disorder (body mass index interaction)	bipolar disorder, body mass index	no
	rs11196172-A	4 x 10-10	-	TCF7L2	Colorectal cancer	colorectal cancer	no
	rs11196172-A	1 x 10-9	-	TCF7L2	Colorectal cancer	colorectal cancer	no
	rs7904519-G	2 x 10-13	-	TCF7L2	Breast cancer	breast carcinoma	no
	rs7904519-G	8 x 10-10	-	TCF7L2	Breast cancer (estrogen-receptor negative)	estrogen-receptor negative breast cancer	no
	rs7906315-G	2 x 10-8	0.0357 unit increase	TCF7L2	Breast cancer	breast carcinoma	no
	rs10885434-G	7 x 10-24	0.0209004 unit increase	TCF7L2, RNU7-165P	Heel bone mineral density	heel bone mineral density	no
	rs10885434-?	4 x 10-25	-	TCF7L2, RNU7-165P	Heel bone mineral density	heel bone mineral density	no
	rs11593678-?	1 x 10-8	122.9 unit decrease	TCF7L2, RNU7-165P	Plasma factor VII activating protease levels	factor VII activating protease measurement	no
SOX1	rs944899-A	8 x 10-6	-	SOX1-OT	Chronic mucus hypersecretion	chronic mucus hypersecretion	no
	rs9324268-A	2 x 10-6	0.1738 unit increase	SOX1-OT, LINC01070	Renal transplant outcome	renal transplant outcome measurement	no
	rs2147141-G	1 x 10-7	-	SOX1-OT, AL138691.1	Insomnia symptoms (never/rarely vs. usually)	insomnia measurement	no
	rs2147141-G	7 x 10-9	-	SOX1-OT, AL138691.1	Insomnia symptoms (never/rarely vs. sometimes/usually)	insomnia measurement	no
	rs9324268-C	5 x 10-6	0.3737 unit increase	SOX1-OT, LINC01070	Alcohol dependence symptom count	alcohol dependence measurement	no
SOX3	None						no
SOX4	rs6914724-?	8 x 10-6	1.8111054 unit increase	AL512380.2	Metabolite levels	deoxycholate measurement	yes
SOX11	rs151305167-?	8 x 10-15	-	LINC01248, SOX11	Height	body height	no
PUM1	rs4642942-C	3 x 10-8	0.0138 unit increase	PUM1	Sleep duration	sleep duration	no
	rs4949330-?	4 x 10-6	-	PUM1	Colorectal cancer	colorectal cancer	no
PUM2	rs11096659-?	1 x 10-12	-	SLC7A15P, PUM2	Hair color	hair colour measurement	no
PSMC3	rs2293579-?	5 x 10-13	0.0453465 unit decrease	PSMC3	Hypertension	hypertension	yes
	rs10838708-G	2 x 10-9	-	PSMC3	Height	body height	no
	rs141325867-?	3 x 10-17	0.3796 unit increase	PSMC3	Venous thromboembolism	venous thromboembolism	no
	rs10838708-G	2 x 10-9	-	PSMC3	Insomnia symptoms (never/rarely vs. usually)	insomnia measurement	no
	rs3781627-A	2 x 10-10	0.00852457 unit increase	PSMC3	Life satisfaction	wellbeing measurement	no
	rs3781627-A	9 x 10-11	0.00802266 unit increase	PSMC3	Positive affect	wellbeing measurement	no
	rs3781627-A	5 x 10-11	0.010487369 unit increase	PSMC3	Neuroticism	neuroticism measurement	no
	rs3781627-A	5 x 10-11	0.0066751544 unit increase	PSMC3	Depressive symptoms	depressive symptom measurement	no
	rs2293579-A	1 x 10-7	0.0086 unit increase	PSMC3	Serum albumin level	serum albumin measurement	no
	rs2293579-A	8 x 10-8	0.0093 unit increase	PSMC3	Serum albumin level	serum albumin measurement	no
	rs3781627-T	3 x 10-8	0.056455426 unit increase	PSMC3	Medication use (thyroid preparations)	Thyroid preparation use measurement	no
	rs2242511-T	4 x 10-8	0.0231 unit increase	PSMC3	Cognitive performance	cognitive function measurement	no
	rs11604680-A	7 x 10-17	0.019941581 unit increase	RAPSN, PSMC3	Alcohol consumption (drinks per week)	alcohol consumption measurement	no
	rs79390637-?	1 x 10-19	0.13 unit increase	PSMC3, RAPSN	Intraocular pressure	intraocular pressure measurement	no
	rs12292911-?	4 x 10-8	-	PSMC3, RAPSN	Alzheimer's disease or family history of Alzheimer's disease	Alzheimer's disease, family history of Alzheimer’s disease	no
	rs11604680-G	4 x 10-16	0.0115081 unit decrease	RAPSN, PSMC3	Alcohol consumption (drinks per week) (MTAG)	alcohol consumption measurement	no
	rs9919526-C	6 x 10-30	0.173 unit decrease	RAPSN, PSMC3	Intraocular pressure	intraocular pressure measurement	no
	rs4434960-A	3 x 10-9	0.010378 unit increase	PSMC3, RAPSN	General factor of neuroticism	neuroticism measurement	no
	rs4237543-?	9 x 10-9	0.0274 unit increase	RAPSN, PSMC3	White blood cell count	leukocyte count	no
	rs11604680-G	2 x 10-10	0.0174 unit decrease	RAPSN, PSMC3	Alcohol consumption (drinks per week)	alcohol consumption measurement	no

## Sheet: Fig. 4B
	Fig.4B			Statistics
	RD	HFD		Column B	Data Set-B
	7169800	10090420		vs.	vs.
	7634286	6663288		Column A	Data Set-A
	6406517	5986477
	6475925	8069566
	6959294	7021242		P value	<0.0001
	7191038	8215213		P value summary	****
	6137429	9604468		Significantly different (P < 0.05)?	Yes
	5585432	6278004		One- or two-tailed P value?	Two-tailed
	5736776	10813556		t, df	t=8.721, df=60
	6456557	9591007
	7322932	7526398
	6826686	9835270		Mean of column A	6392137
	6312406	7734682		Mean of column B	8995087
	5680101	10691623		Difference between means (B - A) ± SEM	2602950 ± 298486
	6339188	8451580		95% confidence interval	2005890 to 3200010
	6168512	8292813		R squared (eta squared)	0.559
	5794685	9991440
	6608368	10438257		F test to compare variances
	5787842	8422002		F, DFn, Dfd	5.065, 35, 25
	4691284	11415134		P value	<0.0001
	6336039	7524929		P value summary	****
	6954168	8560001		Significantly different (P < 0.05)?	Yes
	6285904	10147092
	6687062	9865558		Data analyzed
	6316221	10235169		Sample size, column A	26
	6331107	10069982		Sample size, column B	36
		10892916
		8599707
		10544915
		9919838
		7201551
		9717264
		9157687
		10114362
		8000715
		8138993
Raw data
Rep1					Rep2				Rep3					combine and clean outliers
RD	HFD				RD	HFD			RD	HFD				RD	HFD
7169800	10090420				865230	9835270			5680101	8599707				7169800	10090420
2805834	2492943				3946936	7734682			6339188	4008945				7634286	6663288
7634286	6663288				6406517	10691623			6168512	10544915				6406517	5986477
2558765	5986477				6475925	8451580			5794685	9919838				6475925	8069566
8560459	8069566				6959294	8292813			6608368	7201551				6959294	7021242
	2685343				7191038	9991440			5787842	9717264				7191038	8215213
	7021242				6137429	10438257			4691284	9157687				6137429	9604468
	8215213				5585432	8422002			6336039	10114362				5585432	6278004
	9604468				5736776	11415134			6954168	8000715				5736776	10813556
	6278004				6456557	7524929			6285904	8138993				6456557	9591007
	10813556				7322932	8560001			6687062					7322932	7526398
	9591007				6826686	10147092			6316221					6826686	9835270
	7526398				6312406	9865558			6331107					6312406	7734682
						10235169								5680101	10691623
						10069982								6339188	8451580
						10892916								6168512	8292813
														5794685	9991440
														6608368	10438257
														5787842	8422002
														4691284	11415134
														6336039	7524929
														6954168	8560001
														6285904	10147092
														6687062	9865558
														6316221	10235169
														6331107	10069982
															10892916
															8599707
															10544915
															9919838
															7201551
															9717264
															9157687
															10114362
															8000715
															8138993

## Sheet: Fig. 4C
	Fig. 4c			Statistics
	RD	HFD		Column B	Data Set-B
	62328.6	72428		vs.	vs.
	68848.3	62829.8		Column A	Data Set-A
	64040.6	63340.7
	67998.7	73364.9
	63963.8	78578.2		P value	0.0015
	69965.8	71740.9		P value summary	**
	68451	72133		Significantly different (P < 0.05)?	Yes
	63643.2	70542.9		One- or two-tailed P value?	Two-tailed
	59715.1	64560.5		t, df	t=3.353, df=51
	65894.7	75177.6
	65127.9	71690.5
	72331.7	67420.8		Mean of column A	66065
	65978.2	78770.9		Mean of column B	70144
	67860.3	64583.1		Difference between means (B - A) ± SEM	4079 ± 1217
	59981.5	76034		95% confidence interval	1637 to 6522
	65800.7	72370		R squared (eta squared)	0.1806
	67955.8	79035.7
	66590.8	70561		F test to compare variances
	69837.1	76365.9		F, DFn, Dfd	3.273, 26, 25
	62040.4	63735		P value	0.0041
	66271.7	73328		P value summary	**
	66830.8	68960.4		Significantly different (P < 0.05)?	Yes
	67281.6	71199.1
	66695.4	64989.5		Data analyzed
	64033.8	67982.2		Sample size, column A	26
	68219.2	60250.2		Sample size, column B	27
		61921.5
Raw data
Rep1			Rep2			Rep3				Combine and cleaned outliers
RD	HFD		RD	HFD		RD	HFD			RD	HFD
62328.6	72428		20431.3	72133		67955.8	64583.1			62328.6	72428
29817.3	62829.8		52893.7	70542.9		66590.8	76034				62829.8
68848.3	63340.7		67998.7	64560.5		69837.1	72370			68848.3	63340.7
30085.2	73364.9		63963.8	75177.6		62040.4	79035.7				73364.9
64040.6	78578.2		69965.8	71690.5		54283.6	70561			64040.6	78578.2
	71740.9		68451	67420.8		66271.7	76365.9				71740.9
			63643.2	78770.9		66830.8	63735
			59715.1			67281.6	73328				72133
			65894.7			66695.4	68960.4			67998.7	70542.9
			65127.9			64033.8	71199.1			63963.8	64560.5
			72331.7			68219.2	64989.5			69965.8	75177.6
			65978.2				67982.2			68451	71690.5
			67860.3				60250.2			63643.2	67420.8
			59981.5				61921.5			59715.1	78770.9
			65800.7							65894.7
										65127.9	64583.1
										72331.7	76034
										65978.2	72370
										67860.3	79035.7
										59981.5	70561
										65800.7	76365.9
											63735
										67955.8	73328
										66590.8	68960.4
										69837.1	71199.1
										62040.4	64989.5
											67982.2
										66271.7	60250.2
										66830.8	61921.5
										67281.6
										66695.4
										64033.8
										68219.2

## Sheet: Fig.4E,6B
	Fig. 4E				Statistics					Fig .6B											Statistics
	RD	HFD			Table Analyzed	Data 1				RD				HFD							Column B	let-767		Column D	pho-1		Column E	Y71H10B.1		Column G	let-767		Column I	pho-1		Column J	Y71H10B.1
	0.875	1.598								EV	let-767	pho-1	Y71H10B.1	EV	let-767	pho-1	Y71H10B.1				vs.	vs.		vs.	vs.		vs.	vs.		vs.	vs.		vs.	vs.		vs.	vs.
	0.971	1.695			Column F	EV				0.875	0.596	0.658	0.537	1.598	1.454	1.714	1.165				Column A	EV		Column A	EV		Column A	EV		Column F	EV		Column F	EV		Column F	EV
	0.815	1.678			vs.	vs.				0.971	0.956	0.726	0.448	1.695	0.87	1.987	0.885
	0.839	1.698			Column A	EV				0.815	0.583	0.543	0.531	1.678	0.771	0.714	0.866				Unpaired t test			Unpaired t test			Unpaired t test			Unpaired t test			Unpaired t test			Unpaired t test
	0.442	1.091								0.839	0.736	0.534	0.758	1.698	0.7	1.23	0.614				P value	<0.0001		P value	<0.0001		P value	<0.0001		P value	<0.0001		P value	<0.0001		P value	<0.0001
	0.762	1.435			Unpaired t test					0.442	0.501	1.086	0.263	1.091	0.804	0.862	0.636				P value summary	****		P value summary	****		P value summary	****		P value summary	****		P value summary	****		P value summary	****
	0.762	1.725			P value	<0.0001				0.762	0.5	0.555	0.647	1.435	1.145	0.763	0.561				Significantly different (P < 0.05)?	Yes		Significantly different (P < 0.05)?	Yes		Significantly different (P < 0.05)?	Yes		Significantly different (P < 0.05)?	Yes		Significantly different (P < 0.05)?	Yes		Significantly different (P < 0.05)?	Yes
	0.954	1.347			P value summary	****				0.762	0.505	0.905	0.42	1.725	1.472	1.037	1.251				One- or two-tailed P value?	Two-tailed		One- or two-tailed P value?	Two-tailed		One- or two-tailed P value?	Two-tailed		One- or two-tailed P value?	Two-tailed		One- or two-tailed P value?	Two-tailed		One- or two-tailed P value?	Two-tailed
	0.553	2.072			Significantly different (P < 0.05)?	Yes				0.954	1.119	1.13	0.296	1.347	1.883	0.791	0.593				t, df	t=8.176, df=598		t, df	t=13.73, df=509		t, df	t=18.69, df=498		t, df	t=9.923, df=595		t, df	t=10.29, df=498		t, df	t=17.99, df=506
	0.768	1.036			One- or two-tailed P value?	Two-tailed				0.553	0.542	0.555	0.584	2.072	0.78	1.032	1.037
	0.838	0.856			t, df	t=23.54, df=598				0.768	0.621	0.603	0.501	1.036	0.801	0.559	0.537				How big is the difference?			How big is the difference?			How big is the difference?			How big is the difference?			How big is the difference?			How big is the difference?
	0.536	0.959								0.838	0.758	0.805	0.493	0.856	0.917	0.597	0.711				Mean of column A	0.8627		Mean of column A	0.8627		Mean of column A	0.8627		Mean of column F	1.461		Mean of column F	1.461		Mean of column F	1.461
	0.625	1.001			How big is the difference?					0.536	0.736	0.281	0.402	0.959	0.771	0.516	0.814				Mean of column B	0.7248		Mean of column D	0.6166		Mean of column E	0.535		Mean of column G	1.146		Mean of column I	1.071		Mean of column J	0.9073
	0.951	1.224			Mean of column A	0.8627				0.625	0.655	0.633	0.398	1.001	0.692	0.763	1.214				Difference between means (B - A) ± SEM	-0.1379 ± 0.01687		Difference between means (D - A) ± SEM	-0.2461 ± 0.01792		Difference between means (E - A) ± SEM	-0.3278 ± 0.01754		Difference between means (G - F) ± SEM	-0.3150 ± 0.03174		Difference between means (I - F) ± SEM	-0.3901 ± 0.03791		Difference between means (J - F) ± SEM	-0.5534 ± 0.03076
	0.642	1.813			Mean of column F	1.461				0.951	1.05	0.5	0.349	1.224	0.813	1.145	0.746				95% confidence interval	-0.1711 to -0.1048		95% confidence interval	-0.2813 to -0.2109		95% confidence interval	-0.3622 to -0.2933		95% confidence interval	-0.3774 to -0.2527		95% confidence interval	-0.4646 to -0.3157		95% confidence interval	-0.6139 to -0.4930
	1.043	1.765			Difference between means (F - A) ± SEM	0.5981 ± 0.02540				0.642	1.015	0.805	0.511	1.813	1.03	1.79	0.847				R squared (eta squared)	0.1005		R squared (eta squared)	0.2703		R squared (eta squared)	0.4122		R squared (eta squared)	0.142		R squared (eta squared)	0.1754		R squared (eta squared)	0.3901
	0.856	1.618			95% confidence interval	0.5482 to 0.6479				1.043	0.738	0.485	0.598	1.765	0.979	0.616	1.141
	1.215	0.986			R squared (eta squared)	0.481				0.856	0.509	0.571	0.478	1.618	1.936	1.552	0.974				F test to compare variances			F test to compare variances			F test to compare variances			F test to compare variances			F test to compare variances			F test to compare variances
	0.771	0.905								1.215	0.646	0.509	0.614	0.986	1.121	0.838	0.78				F, DFn, Dfd	1.413, 299, 299		F, DFn, Dfd	1.981, 299, 210		F, DFn, Dfd	2.901, 299, 199		F, DFn, Dfd	1.095, 296, 299		F, DFn, Dfd	1.504, 199, 299		F, DFn, Dfd	1.871, 299, 207
	1.229	1.541			F test to compare variances					0.771	0.79	0.491	0.514	0.905	1.676	1.076	0.838				P value	0.0029		P value	<0.0001		P value	<0.0001		P value	0.4319		P value	0.0014		P value	<0.0001
	0.954	1.355			F, DFn, Dfd	2.871, 299, 299				1.229	0.512	0.474	0.51	1.541	0.458	1.025	1.055				P value summary	**		P value summary	****		P value summary	****		P value summary	ns		P value summary	**		P value summary	****
	1.26	1.907			P value	<0.0001				0.954	0.756	0.384	0.508	1.355	0.514	1.527	1.36				Significantly different (P < 0.05)?	Yes		Significantly different (P < 0.05)?	Yes		Significantly different (P < 0.05)?	Yes		Significantly different (P < 0.05)?	No		Significantly different (P < 0.05)?	Yes		Significantly different (P < 0.05)?	Yes
	0.595	1.297			P value summary	****				1.26	0.761	0.671	0.611	1.907	0.633	1.109	1.396
	0.824	1.444			Significantly different (P < 0.05)?	Yes				0.595	0.798	0.791	0.211	1.297	1.218	1.178	0.84				Data analyzed			Data analyzed			Data analyzed			Data analyzed			Data analyzed			Data analyzed
	0.671	1.831								0.824	0.852	0.5	0.257	1.444	1.127	1.318	0.745				Sample size, column A	300		Sample size, column A	300		Sample size, column A	300		Sample size, column F	300		Sample size, column F	300		Sample size, column F	300
	0.874	1.581			Data analyzed					0.671	0.516	0.611	0.48	1.831	0.626	1.455	1.178				Sample size, column B	300		Sample size, column D	211		Sample size, column E	200		Sample size, column G	297		Sample size, column I	200		Sample size, column J	208
	0.864	1.124			Sample size, column A	300				0.874	0.681	0.652	0.523	1.581	1.298	1.673	1.04
	0.979	1.557			Sample size, column F	300				0.864	0.722	0.574	0.406	1.124	1.457	0.988	1.378
	1.047	1.256								0.979	0.512	0.956	0.48	1.557	0.924	0.981	0.79
	0.647	1.36								1.047	0.902	0.805	0.5	1.256	1.739	0.862	0.847
	0.801	1.231								0.647	1.061	0.655	0.627	1.36	1.08	0.771	1.472
	0.771	1.894								0.801	0.621	0.681	0.379	1.231	1.046	0.809	1.21
	0.723	1.655								0.771	0.347	0.861	0.523	1.894	1.11	0.82	0.891
	1.086	1.084								0.723	0.603	0.722	0.531	1.655	0.804	1.18	0.885
	1.152	1.266								1.086	0.708	0.66	0.468	1.084	1.416	1.339	1.21
	1.033	1.266								1.152	0.336	0.708	0.555	1.266	0.937	1.163	0.982
	1.149	2.204								1.033	0.461	0.852	0.517	1.266	0.931	0.944	0.697
	1.141	1.037								1.149	0.474	0.747	0.416	2.204	0.814	1.18	1.03
	0.501	1.522								1.141	0.603	0.621	0.396	1.037	0.943	0.763	1.535
	0.795	1.595								0.501	0.702	0.793	0.471	1.522	1.419	1.804	1.214
	1.305	1.79								0.795	0.704	0.658	0.504	1.595	1.201	1.472	0.774
	1.361	1.549								1.305	0.883	0.354	0.537	1.79	0.937	2.201	0.751
	0.664	1.032								1.361	0.475	0.79	0.493	1.549	1.547	0.793	1.136
	0.895	1.001								0.664	0.473	0.416	0.531	1.032	1.118	0.683	0.889
	0.611	0.751								0.895	0.923	0.577	0.735	1.001	0.758	1.806	1.086
	0.805	1.043								0.611	0.862	0.819	0.685	0.751	1.034	1.814	1.011
	0.727	1.36								0.805	0.786	0.64	0.48	1.043	1.444	1.033	0.898
	1.028	1.499								0.727	0.815	0.523	0.407	1.36	0.899	0.812	0.941
	0.786	1.451								1.028	0.791	0.679	0.364	1.499	1.061	1.144	1.091
	1.405	1.646								0.786	0.838	0.375	0.375	1.451	0.504	1.353	0.833
	1.444	0.974								1.405	0.704	0.364	0.402	1.646	0.969	1.28	0.685
	0.858	1.507								1.444	0.64	0.531	0.433	0.974	0.894	1.61	1.321
	1.124	0.945								0.858	0.33	0.84	0.523	1.507	1.136	1.139	1.2
	1.18	0.681								1.124	0.566	0.636	0.708	0.945	0.943	0.974	0.795
	0.858	1.212								1.18	0.697	0.5	0.575	0.681	0.917	0.862	0.625
	0.812	1.383								0.858	0.771	0.445	0.582	1.212	0.621	1.998	0.782
	0.816	1.152								0.812	0.724	0.804	0.536	1.383	1.099	1.043	0.671
	0.786	1.573								0.816	0.528	0.561	0.428	1.152	1.126	1.383	1.028
	0.795	1.554								0.786	1.028	0.465	0.52	1.573	1.333	1.257	0.959
	1.11	0.843								0.795	0.761	0.626	0.687	1.554	1.125	1.194	0.922
	0.771	0.889								1.11	0.444	0.688	0.484	0.843	0.955	0.603	0.633
	0.776	1.522								0.771	0.509	0.691	0.543	0.889	1.127	0.543	0.609
	0.806	1.67								0.776	0.702	0.349	0.636	1.522	1.21	1.032	1.121
	0.689	1.527								0.806	0.448	0.39	0.563	1.67	0.758	1.438	1.338
	1.541	1.091								0.689	0.681	0.833	0.452	1.527	0.758	1.467	1.345
	0.847	1.835								1.541	0.55	0.666	0.543	1.091	0.653	1.765	0.93
	0.614	1.276								0.847	0.697	0.589	0.555	1.835	0.839	0.475	0.958
	1.613	2.479								0.614	0.542	0.692	0.443	1.276	1.253	0.785	0.607
	0.861	1.36								1.613	0.732	0.723	0.586	2.479	0.813	0.708	0.429
	0.652	2.055								0.861	0.768	0.758	0.681	1.36	0.895	0.708	0.355
	0.514	2.241								0.652	0.505	0.572	0.826	2.055	0.793	0.874	0.452
	0.766	1.18								0.514	0.809	0.601	0.422	2.241	1.063	0.959	1.287
	0.751	1.086								0.766	0.439	0.561	0.571	1.18	1.046	1.791	0.96
	0.756	1.513								0.751	0.474	0.412	0.727	1.086	0.692	1.264	1.267
	0.819	0.838								0.756	0.751	0.28	0.515	1.513	0.959	1.361	1.146
	0.621	1.125								0.819	0.708	0.447	0.339	0.838	0.692	1.559	1.014
	0.577	1.075								0.621	0.722	0.491	0.475	1.125	0.751	1.11	0.545
	0.724	0.836								0.577	0.512	0.553	0.768	1.075	1.723	1.583	0.412
	0.603	0.836								0.724	0.869	0.355	0.283	0.836	1.323	1.209	0.68
	0.727	1.033								0.603	0.864	0.45	0.402	0.836		1.885	1.202
	0.681	0.751								0.727	0.687	0.627	0.493	1.033	0.763	0.694	0.694
	1.027	0.878								0.681	0.861	0.504	0.576	0.751		0.64	0.751
	0.812	1.163								1.027	0.709	0.355	0.26	0.878	1.653	0.671	0.532
	0.763	1.173								0.812	0.534	0.657	0.52	1.163	1.608	2.017	0.691
	0.972	1.293								0.763	0.805	0.448	0.493	1.173	0.813	2.209	0.584
	0.763	0.708								0.972	0.553	0.452	0.584	1.293	0.625	1.73	0.614
	1.357	0.959								0.763	0.281	0.464	0.333	0.708	2.01	1.448	0.543
	1.366	2.415								1.357	0.791	0.694	0.361	0.959	1.293	1.162	0.604
	1.007	2.152								1.366	0.697	0.614	0.429	2.415	1.099	1.566	0.355
	0.801	1.36								1.007	0.59	0.513	0.604	2.152	1.266	0.628	0.452
	0.611	2.378								0.801	0.571	0.596	0.462	1.36	0.894	1.541	0.865
	0.966	1.728								0.611	0.805	0.478	0.523	2.378	1.291	1.249	0.755
	0.571	1.022								0.966	0.416	0.751	0.678	1.728	1.046	1.168	0.932
	1.086	1.396								0.571	0.53	0.515	0.435	1.022	0.849	1.139	0.864
	0.491	1.15								1.086	0.694	0.575	0.575	1.396	1.021	1.959	1.063
	0.864	1.591								0.491	0.671	0.54	0.355	1.15	0.727	0.981	0.642
	0.751	1.717								0.864	0.722	0.586	0.494	1.591	1.152	0.781	0.808
	0.553	1.448								0.751	0.559	0.42	0.584	1.717	1.808	1.551	0.781
	0.603	1.041								0.553	0.354	0.597	0.349	1.448	1.237	1.542	0.79
	0.836	1.848								0.603	0.354	0.659	0.582	1.041	1.141	2.283	0.659
	0.708	1.271								0.836	0.599	0.662	0.493	1.848	0.814	0.836	0.439
	1.159	2.327								0.708	0.694	0.331		1.271	1.516	0.838	0.755
	1.025	1.099								1.159	0.783	0.614	0.461	2.327	1.225	0.64	1.066
	0.505	1.007								1.025	0.422	0.611	0.517	1.099	1.293	1.558	0.823
	0.807	1.813								0.505	0.57	0.478	0.428	1.007	0.746	0.628	1.24
	0.944	1.318								0.807	0.5	0.659	0.398	1.813	1.21	0.751	1.375
	0.603	2.536								0.944	0.384	0.681	0.498	1.318	0.793	1.626	0.527
	1.355	1.707								0.603	0.652	0.614	0.543	2.536	0.692	1.498	0.666
	0.714	1.556								1.355	0.869	0.692	0.465	1.707	1.9	1.232	0.51
	0.966	1.769								0.714	0.612	0.582	0.723	1.556		0.931	0.372
	1.098	1.187								0.966	0.835	0.662	0.739	1.769	1.086	1.609	0.709
	0.926	2.313								1.098	0.964	0.523	0.595	1.187	1.287	1.62	1.08
	0.747	1.153								0.926	0.628	0.885	0.422	2.313	1.201	1.32	0.775
	1.003	1.796								0.747	0.746	0.852	0.597	1.153	1.713	1.273	1.123
	0.812	1.717								1.003	0.708	0.99	0.722	1.796	1.034	1.308	0.909
	0.624	2.671								0.812	0.809	0.428	0.491	1.717	0.752	1.23	1.22
	1.278	2.117								0.624	0.509	0.652	0.552	2.671	0.692	1.194	0.815
	1.005	1.854								1.278	0.683	0.823	0.398	2.117	1.504	1.328	0.75
	0.819	1.687								1.005	1.054	0.675	0.791	1.854	1.091	1.291	0.553
	0.751	1.167								0.819	0.988	0.839	0.552	1.687	1.119	1.402	0.501
	0.724	1.687								0.751	0.528	0.563	0.611	1.167	0.931	0.709	1.119
	1.15	1.585								0.724	0.807	0.68	0.475	1.687	0.711	0.577	0.593
	0.889	1.446								1.15	0.994	0.493	0.494	1.585	1.125	1.65	0.671
	0.969	1.353								0.889	0.971	0.562	0.368	1.446	1.156	0.385	0.812
	0.959	1.382								0.969	1.033	0.545	0.627	1.353	0.727	0.691	0.667
	0.889	1.34								0.959	0.751	0.545	0.42	1.382	0.833	0.484	0.854
	0.768	1.709								0.889	0.655	0.657	0.64	1.34	0.692	0.511	0.808
	0.895	1.192								0.768	0.962	0.42	0.598	1.709	1.087	0.991	0.768
	1.258	1.613								0.895	0.964	0.662	0.552	1.192	1.324	0.475	1.276
	1.211	2.371								1.258	1.119	0.525	0.814	1.613	0.758	1.221	1.039
	0.849	1.353								1.211	0.393	0.515	0.694	2.371	0.839	1.318	1.117
	0.795	1.229								0.849	0.708	0.635	0.545	1.353	2.076	0.407	0.607
	0.814	1.15								0.795	1.069	0.838	0.659	1.229	0.904	0.56	0.51
	0.982	2.339								0.814	0.431	0.612	0.362	1.15	0.866	0.355	1.046
	0.465	1.496								0.982	0.509	0.457	0.396	2.339	0.771	0.563	0.708
	1.425	0.839								0.465	0.625	0.361	0.437	1.496	1.033	0.459	0.891
	0.543	1.876								1.425	0.542	0.611	0.336	0.839	0.681	1.07	1.054
	0.917	2.033								0.543	0.949	0.466	0.612	1.876	0.895	1.291	0.91
	1.222	1.072								0.917	0.362	0.729	0.559	2.033	1.13	0.468	0.931
	0.878	0.78								1.222	0.655	0.951	0.514	1.072	1.444	0.576	0.656
	0.986	1.444								0.878	0.878	0.508	0.445	0.78	1.451	0.396	0.515
	0.982	1.978								0.986	0.833	0.568	0.856	1.444	1.061	0.989	0.621
	0.814	1.201								0.982	0.441	0.67	0.555	1.978	1.374	0.719	0.625
	0.671	0.999								0.814	0.516	0.452	0.584	1.201	0.902	0.793	1.113
	0.982	1.041								0.671	0.768	0.626	0.576	0.999	1.595	1.169	1.136
	0.829	1.914								0.982	0.694	0.723	0.531	1.041	1.339	0.379	0.74
	0.793	1.769								0.829	0.714	0.376	0.349	1.914	1.07	0.5	0.819
	0.972	1.357								0.793	0.549	0.523	0.362	1.769	1.67	1.484	0.48
	0.979	1.858								0.972	0.553	0.62	0.601	1.357	0.956	1.343	0.666
	0.937	1.304								0.979	0.629	0.471	0.396	1.858	1.472	0.955	1.29
	0.758	1.602								0.937	0.677	0.331	0.621	1.304	0.482	0.775	1.188
	1.061	1.258								0.758	0.736	0.355	0.636	1.602	0.98	0.64	1.305
	0.959	0.886								1.061	0.439	0.575	0.458	1.258	1.416	0.592	0.727
	0.87	0.949								0.959	0.478	0.532	0.48	0.886	0.934	0.471	1.262
	0.666	2.299								0.87	0.517	0.75	0.561	0.949	1.661	0.714	0.969
	0.758	1.47								0.666	0.717	0.396	0.382	2.299	2.273	0.685	1.024
	0.723	1.522								0.758	0.422	0.635	0.607	1.47	1.224	0.4	1.337
	0.918	1.317								0.723	0.659	0.614	0.671	1.522	1.412	0.667	0.708
	0.576	1.484								0.918	0.597	0.775	0.688	1.317	0.791	0.99	1.258
	0.795	1.197								0.576	0.752	0.823	0.627	1.484	1.102	0.609	0.712
	0.605	1.708								0.795	0.73	0.977	0.582	1.197	1.807	1.931	0.709
	0.878	1.826								0.605	0.484	0.971	0.582	1.708	1.066	0.709	1.193
	0.895	1.375								0.878	0.815	0.909	0.504	1.826	1.124	0.582	0.909
	0.878	1.782								0.895	0.708	0.563	0.589	1.375	1.102	1.123	0.856
	0.987	1.258								0.878	0.68	0.429	0.605	1.782	2.012	1.613	1.295
	0.768	2.01								0.987	0.677	0.774	0.625	1.258	1.67	1.699	0.582
	1.072	1.304								0.768	0.7	0.543	0.559	2.01	1.988	1.607	0.671
	1.071	1.516								1.072	0.84	0.303	0.712	1.304	1.32	1.829	0.427
	1.025	1.862								1.071	1	0.604	0.839	1.516	1.531	0.975	0.826
	1.253	1.712								1.025	0.762	0.607	0.396	1.862	1.328	1.656	1.305
	0.589	1.964								1.253	0.812	0.494	0.707	1.712	1.23	2.146	1.327
	0.692	1.52								0.589	0.854	0.899	0.727	1.964	1.343	0.907	0.742
	0.797	1.312								0.692	0.771	0.435	0.442	1.52	0.836	1.22	0.666
	0.986	1.602								0.797	0.771	0.561	0.583	1.312	1.256	0.96	0.549
	0.815	1.395								0.986	0.627	0.612	0.549	1.602	1.223	1.052	1.008
	0.944	1.293								0.815	0.758	0.553	0.698	1.395	1.81	0.396	1.005
	1.305	1.287								0.944	0.489	0.662	0.563	1.293	1.097	0.2	0.607
	1.009	1.91								1.305	0.847	0.545	0.387	1.287	0.805	0.247	0.874
	0.704	1.846								1.009	0.739	0.712	0.489	1.91	0.697	0.886	0.662
	0.956	1.384								0.704	1.031	0.494	0.406	1.846	0.491	1.499	1.401
	0.902	1.813								0.956	0.667	0.7	0.396	1.384	0.836	0.685	1.452
	0.64	1.945								0.902	0.659	0.478	0.598	1.813	1.493	0.614	0.942
	0.708	1.461								0.64	0.679	0.583	0.633	1.945	1.528	0.368	1.365
	0.646	1.428								0.708	0.731	0.636	0.531	1.461	0.847	0.464	1.007
	0.655	2.103								0.646	0.88	0.883	0.627	1.428	0.963	0.647	0.826
	0.559	1.613								0.655	0.627	0.655	0.459	2.103	0.964	0.916	0.818
	0.852	1.867								0.559	0.587	0.629	0.517	1.613	1.07	0.572	1.164
	0.751	1.635								0.852	0.448	0.445	0.73	1.867	1.663	0.555	1.211
	0.603	1.52								0.751	0.605	0.955	0.475	1.635	1.546	0.666	1.507
	0.583	2.04								0.603	0.938	0.866	0.433	1.52	0.956	0.555	0.793
	0.883	1.581								0.583	0.642	0.876	0.468	2.04	0.942	2.223	0.746
	0.771	1.782								0.883	0.62	0.847		1.581	1.057	1.929	1.11
	1.054	1.818								0.771	0.552	0.723	0.609	1.782	2.082	0.751	0.959
	0.681	1.854								1.054	0.95	0.655	0.504	1.818	1.757	0.711	0.959
	0.869	1.687								0.681	0.93	0.775	0.498	1.854	0.583	1.207	0.681
	0.58	1.694								0.869	0.936	0.659	0.491	1.687	1.568	0.839	1.086
	0.878	1.514								0.58	0.755	0.5	0.774	1.694	1.228	0.955	0.994
	0.702	1.55								0.878	0.973	0.775	0.811	1.514	0.727	0.782	0.932
	0.751	1.602								0.702	0.562	0.875	0.677	1.55	1.144	0.662	1.198
	0.79	1.484								0.751	0.439	0.704	0.78	1.602	1.697	0.73	1.043
	0.505	1.646								0.79	0.717	0.76	0.636	1.484	1.343	1.511	0.694
	0.751	1.407								0.505	0.869	0.593		1.646	0.549		1.462
	0.57	1.323								0.751	0.943	0.615		1.407	0.905		1.128
	0.571	2.146								0.57	0.652	0.452		1.323	0.938		1.162
	0.746	1.603								0.571	0.923	0.536		2.146	1.69		1.417
	0.53	1.834								0.746	0.468	0.708		1.603	1.28		0.994
	0.59	1.396								0.53	0.709	0.52		1.834	1.846		1.23
	0.624	1.461								0.59	0.593	0.618		1.396	1.025		1.369
	0.553	1.164								0.624	0.712	0.63		1.461	1.76		1.487
	0.482	1.26								0.553	0.791	0.445		1.164	1.152
	0.571	0.955								0.482	0.785	0.545		1.26	0.658
	0.9	1.629								0.571	0.698	0.576		0.955	0.516
	0.559	1.343								0.9	0.525			1.629	0.971
	0.946	1.145								0.559	0.723			1.343	0.543
	0.555	2.188								0.946	0.961			1.145	0.681
	0.708	1.297								0.555	0.471			2.188	0.82
	0.566	1.375								0.708	0.898			1.297	1.317
	0.878	1.504								0.566	0.777			1.375	1.555
	0.655	1.425								0.878	0.604			1.504	0.895
	0.843	1.503								0.655	0.687			1.425	0.571
	1.251	1.249								0.843	1.014			1.503	1.166
	0.708	1.19								1.251	0.774			1.249	1.033
	1.142	1.678								0.708	0.955			1.19	1.645
	1.01	1.499								1.142	0.771			1.678	0.869
	1.076	1.472								1.01	0.931			1.499	1.627
	0.549	1.773								1.076	0.563			1.472	0.681
	0.745	1.782								0.549	0.677			1.773	1.378
	0.439	1.791								0.745	0.639			1.782	1.055
	0.603	1.357								0.439	0.771			1.791	1.055
	1.001	1.457								0.603	0.966			1.357	1.862
	0.655	1.041								1.001	0.742			1.457	2.291
	0.583	0.843								0.655	0.75			1.041	0.956
	0.681	1.944								0.583	0.461			0.843	0.637
	0.603	1.152								0.681	0.831			1.944	0.562
	0.913	1.676								0.603	0.45			1.152	0.888
	0.783	2.256								0.913	0.719			1.676	1.032
	0.861	1.537								0.783	0.745			2.256	1.124
	0.658	1.357								0.861	0.657			1.537	1.875
	0.72	1.669								0.658	0.52			1.357	1.273
	0.776	1.287								0.72	0.905			1.669	1.268
	0.795	0.904								0.776	0.615			1.287
	1.582	0.943								0.795	0.916			0.904	0.708
	0.999	1.485								1.582	0.833			0.943	1.001
	1.292	1.09								0.999	0.844			1.485	0.905
	0.999	1.187								1.292	0.936			1.09	0.936
	1.292	1.007								0.999	0.48			1.187	1.308
	0.646	1.635								1.292	0.918			1.007	1.005
	1.13	0.987								0.646	1.014			1.635	1.163
	1.05	2.08								1.13	1.201			0.987	1.557
	1.109	1.937								1.05	0.796			2.08	0.926
	1.084	1.797								1.109	1.458			1.937	0.879
	0.795	1.416								1.084	0.957			1.797	0.942
	0.962	1.369								0.795	0.855			1.416	1.179
	1.109	2.14								0.962	0.99			1.369	0.838
	0.874	1.653								1.109	0.942			2.14	1.228
	0.828	1.271								0.874	0.801			1.653	1.444
	0.785	1.26								0.828	0.796			1.271	1.077
	0.683	1.492								0.785	0.709			1.26	1.326
	0.994	1.064								0.683	0.95			1.492	1.472
	0.902	1.325								0.994	1.052			1.064	1.585
	1.183	1.237								0.902	1.02			1.325	2.152
	1.032	1.343								1.183	0.627			1.237	0.616
	1.118	1.975								1.032	1.071			1.343	0.826
	1.066	1.022								1.118	0.959			1.975	1.05
	0.9	0.982								1.066	1.134			1.022	1.229
	1.1	1.64								0.9	0.658			0.982	1.001
	1.118	1.284								1.1	1.022			1.64	0.969
	1.028	1.45								1.118	0.584			1.284	0.73
	0.888	1.156								1.028	0.761			1.45	1.165
	1.059	0.931								0.888	0.736			1.156	0.916
	0.708	1.041								1.059	0.768			0.931	1.983
	1.15	1.187								0.708	0.99			1.041	1.717
	0.916	1.087								1.15	0.826			1.187	1.836
	0.716	1.303								0.916	0.552			1.087	1.026
	0.497	1.104								0.716	0.866			1.303	1.285
	0.883	1.779								0.497	0.771			1.104	1.596
	0.776	1.834								0.883	0.904			1.779	0.981
	0.482	1.876								0.776	0.823			1.834	1.747
	0.633	1.072								0.482	0.691			1.876
	0.758	1.121								0.633	0.724			1.072	1.554
	0.962	1.444								0.758	0.814			1.121	0.902
	0.883	1.653								0.962	0.692			1.444	0.921
	1.05	1.061								0.883	1.072			1.653	1.337
	0.995	1.36								1.05	1.047			1.061	0.783
	0.593	0.895								0.995	0.627			1.36	0.956
	0.861	1.583								0.593	0.736			0.895	1.532
	0.709	1.732								0.861	0.662			1.583	1.428
	1.054	1.589								0.709	0.513			1.732	1.603
	0.956	1.428								1.054	0.67			1.589	1.3
	0.923	1.312								0.956	0.635			1.428	0.776
	0.828	0.843								0.923	0.771			1.312	0.844
	1.028	1.614								0.828	0.891			0.843	1.745
	0.863	1.583								1.028	0.854			1.614	0.75
	1.347	1.815								0.863	0.856			1.583	0.663
	1.01	1.156								1.347	1.29			1.815	0.801
	0.732	1.287								1.01	0.782			1.156	0.879
	1.024	1.525								0.732	1.083			1.287	1.533
	1.194	1.127								1.024	0.907			1.525	1.799
	1.152	1.121								1.194	0.762			1.127	1.541
	0.709	1.312								1.152	0.74			1.121	1.232
										0.709	0.559			1.312	0.9
RAW data and analysis
Rep1												Rep2												Rep3
RD				HFD								RD				HFD								RD				HFD
EV	let-767	pho-1	Y71H10B.1	EV	let-767	pho-1	Y71H10B.1					EV	let-767	pho-1	Y71H10B.1	EV	let-767	pho-1	Y71H10B.1					EV	let-767	pho-1	Y71H10B.1	EV	let-767	pho-1	Y71H10B.1
0.875	0.596	0.658	0.537	1.598	1.454	1.714	1.165					0.603	0.354	0.491	0.422	1.15	0.727	0.694	0.694					0.505	0.869	0.611	0.856	1.55	1.144	0.459	0.891
0.971	0.956	0.726	0.448	1.695	0.87	1.987	0.885					0.836	0.599	0.553	0.571	1.591	1.152	0.64	0.751					0.751	0.943	0.466	0.555	1.602	1.697	1.07	1.054
0.815	0.583	0.543	0.531	1.678	0.771	0.714	0.866					0.708	0.694	0.355	0.727	1.717	1.808	0.671	0.532					0.57	0.652	0.729	0.584	1.484	1.343	1.291	0.91
0.839	0.736	0.534	0.758	1.698	0.7	1.23	0.614					1.159	0.783	0.45	0.515	1.448	1.237	2.017	0.691					0.571	0.923	0.951	0.576	1.646	0.549	0.468	0.931
0.442	0.501	1.086	0.263	1.091	0.804	0.862	0.636					1.025	0.422	0.627	0.339	1.041	1.141	2.209	0.584					0.746	0.468	0.508	0.531	1.407	0.905	0.576	0.656
0.762	0.5	0.555	0.647	1.435	1.145	0.763	0.561					0.505	0.57	0.504	0.475	1.848	0.814	1.73	0.614					0.53	0.709	0.568	0.349	1.323	0.938	0.396	0.515
0.762	0.505	0.905	0.42	1.725	1.472	1.037	1.251					0.807	0.5	0.355	0.768	1.271	1.516	1.448	0.543					0.59	0.593	0.67	0.362	2.146	1.69	0.989	0.621
0.954	1.119	1.13	0.296	1.347	1.883	0.791	0.593					0.944	0.384	0.657	0.283	2.327	1.225	1.162	0.604					0.624	0.712	0.452	0.601	1.603	1.28	0.719	0.625
0.553	0.542	0.555	0.584	2.072	0.78	1.032	1.037					0.603	0.652	0.448	0.402	1.099	1.293	1.566	0.355					0.553	0.791	0.626	0.396	1.834	1.846	0.793	1.113
0.768	0.621	0.603	0.501	1.036	0.801	0.559	0.537					1.355	0.869	0.452	0.493	1.007	0.746	0.628	0.452					0.482	0.785	0.723	0.621	1.396	1.025	1.169	1.136
0.838	0.758	0.805	0.493	0.856	0.917	0.597	0.711					0.714	0.612	0.464	0.576	1.813	1.21	1.541	0.865					0.571	0.698	0.376	0.636	1.461	1.76	0.379	0.74
0.536	0.736	0.281	0.402	0.959	0.771	0.516	0.814					0.966	0.835	0.694	0.26	1.318	0.793	1.249	0.755					0.9	0.525	0.523	0.458	1.164	1.152	0.5	0.819
0.625	0.655	0.633	0.398	1.001	0.692	0.763	1.214					1.098	0.964	0.614	0.52	2.536	0.692	1.168	0.932					0.559	0.723	0.62	0.48	1.26	0.658	1.484	0.48
0.951	1.05	0.5	0.349	1.224	0.813	1.145	0.746					0.926	0.628	0.513	0.493	1.707	1.9	1.139	0.864					0.946	0.961	0.471	0.561	0.955	0.516	1.343	0.666
0.642	1.015	0.805	0.511	1.813	1.03	1.79	0.847					0.747	0.746	0.596	0.584	1.556		1.959	1.063					0.555	0.471	0.331	0.382	1.629	0.971	0.955	1.29
1.043	0.738	0.485	0.598	1.765	0.979	0.616	1.141					1.003	0.708	0.478	0.333	1.769	1.086	0.981	0.642					0.708	0.898	0.355	0.607	1.343	0.543	0.775	1.188
0.856	0.509	0.571	0.478	1.618	1.936	1.552	0.974					0.812	0.809	0.751	0.361	1.187	1.287	0.781	0.808					0.566	0.777	0.575	0.671	1.145	0.681	0.64	1.305
1.215	0.646	0.509	0.614	0.986	1.121	0.838	0.78					0.624	0.509	0.515	0.429	2.313	1.201	1.551	0.781					0.878	0.604	0.532	0.688	2.188	0.82	0.592	0.727
0.771	0.79	0.491	0.514	0.905	1.676	1.076	0.838					1.278	0.683	0.575	0.604	1.153	1.713	1.542	0.79					0.655	0.687	0.75	0.627	1.297	1.317	0.471	1.262
1.229	0.512	0.474	0.51	1.541	0.458	1.025	1.055					1.005	1.054	0.54	0.462	1.796	1.034	2.283	0.659					0.843	1.014	0.396	0.582	1.375	1.555	0.714	0.969
0.954	0.756	0.384	0.508	1.355	0.514	1.527	1.36					0.819	0.988	0.586	0.523	1.717	0.752	0.836	0.439					1.251	0.774	0.635	0.582	1.504	0.895	0.685	1.024
1.26	0.761	0.671	0.611	1.907	0.633	1.109	1.396					0.751	0.528	0.42	0.678	2.671	0.692	0.838	0.755					0.708	0.955	0.614	0.504	1.425	0.571	0.4	1.337
0.595	0.798	0.791	0.211	1.297	1.218	1.178	0.84					0.724	0.807	0.597	0.435	2.117	1.504	0.64	1.066					1.142	0.771	0.775	0.589	1.503	1.166	0.667	0.708
0.824	0.852	0.5	0.257	1.444	1.127	1.318	0.745					1.15	0.994	0.659	0.575	1.854	1.091	1.558	0.823					1.01	0.931	0.823	0.605	1.249	1.033	0.99	1.258
0.671	0.516	0.611	0.48	1.831	0.626	1.455	1.178					0.889	0.971	0.662	0.355	1.687	1.119	0.628	1.24					1.076	0.563	0.977	0.625	1.19	1.645	0.609	0.712
0.874	0.681	0.652	0.523	1.581	1.298	1.673	1.04					0.969	1.033	0.331	0.494	1.167	0.931	0.751	1.375					0.549	0.677	0.971	0.559	1.678	0.869	1.931	0.709
0.864	0.722	0.574	0.406	1.124	1.457	0.988	1.378					0.959	0.751	0.614	0.584	1.687	0.711	1.626	0.527					0.745	0.639	0.909	0.712	1.499	1.627	0.709	1.193
0.979	0.512	0.956	0.48	1.557	0.924	0.981	0.79					0.889	0.655	0.611	0.349	1.585	1.125	1.498	0.666					0.439	0.771	0.563	0.839	1.472	0.681	0.582	0.909
1.047	0.902	0.805	0.5	1.256	1.739	0.862	0.847					0.768	0.962	0.478	0.582	1.446	1.156	1.232	0.51					0.603	0.966	0.429	0.396	1.773	1.378	1.123	0.856
0.647	1.061	0.655	0.627	1.36	1.08	0.771	1.472					0.895	0.964	0.659	0.493	1.353	0.727	0.931	0.372					1.001	0.742	0.774	0.707	1.782	1.055	1.613	1.295
0.801	0.621	0.681	0.379	1.231	1.046	0.809	1.21					1.258	1.119	0.681	0.989	1.382	0.833	1.609	0.709					0.655	0.75	0.543	0.727	1.791	1.055	1.699	0.582
0.771	0.347	0.861	0.523	1.894	1.11	0.82	0.891					1.211	0.393	0.614	0.461	1.34	0.692	1.62	1.08					0.583	0.461	0.303	0.442	1.357	1.862	1.607	0.671
0.723	0.603	0.722	0.531	1.655	0.804	1.18	0.885					0.849	0.708	0.692	0.517	1.709	1.087	1.32	0.775					0.681	0.831	0.604	0.583	1.457	2.291	1.829	0.427
1.086	0.708	0.66	0.468	1.084	1.416	1.339	1.21					0.795	1.069	0.582	0.428	1.192	1.324	1.273	1.123					0.603	0.45	0.607	0.549	1.041	0.956	0.975	0.826
1.152	0.336	0.708	0.555	1.266	0.937	1.163	0.982					0.814	0.431	0.662	0.398	1.613	0.758	1.308	0.909					0.913	0.719	0.494	0.698	0.843	0.637	1.656	1.305
1.033	0.461	0.852	0.517	1.266	0.931	0.944	0.697					0.982	0.509	0.523	0.498	2.371	0.839	1.23	1.22					0.783	0.745	0.899	0.563	1.944	0.562	2.146	1.327
1.149	0.474	0.747	0.416	2.204	0.814	1.18	1.03					0.465	0.625	0.885	0.543	1.353	2.076	1.194	0.815					0.861	0.657	0.435	0.387	1.152	0.888	0.907	0.742
1.141	0.603	0.621	0.396	1.037	0.943	0.763	1.535					1.425	0.542	0.852	0.465	1.229	0.904	1.328	0.75					0.658	0.52	0.561	0.489	1.676	1.032	1.22	0.666
0.501	0.702	0.793	0.471	1.522	1.419	1.804	1.214					0.543	0.949	0.99	0.723	1.15	0.866	1.291	0.553					0.72	0.905	0.612	0.406	2.256	1.124	0.96	0.549
0.795	0.704	0.658	0.504	1.595	1.201	1.472	0.774					0.917	0.362	0.428	0.739	2.339	0.771	1.402	0.501					0.776	0.615	0.553	0.396	1.537	1.875	1.052	1.008
1.305	0.883	0.354	0.537	1.79	0.937	2.201	0.751					1.222	0.655	0.652	0.595	1.496	1.033	0.709	1.119					0.795	0.916	0.662	0.598	1.357	1.273	0.396	1.005
1.361	0.475	0.79	0.493	1.549	1.547	0.793	1.136					0.878	0.878	0.823	0.422	0.839	0.681	0.577	0.593					1.582	0.833	0.545	0.633	1.669	1.268	0.2	0.607
0.664	0.473	0.416	0.531	1.032	1.118	0.683	0.889					0.986	0.833	0.675	0.597	1.876	0.895	1.65	0.671					0.999	0.844	0.712	0.531	1.287	2.694	0.247	0.874
0.895	0.923	0.577	0.735	1.001	0.758	1.806	1.086					0.982	0.441	0.839	0.722	2.033	1.13	0.385	0.812					1.292	0.936	0.494	0.627	0.904	0.708	0.886	0.662
0.611	0.862	0.819	0.685	0.751	1.034	1.814	1.011					0.814	0.516	0.563	0.491	1.072	1.444	0.691	0.667					0.999	0.48	0.7	0.459	0.943	1.001	1.499	1.401
0.805	0.786	0.64	0.48	1.043	1.444	1.033	0.898					0.671	0.768	0.68	0.552	0.78	1.451	0.484	0.854					1.292	0.918	0.478	0.517	1.485	0.905	0.685	1.452
0.727	0.815	0.523	0.407	1.36	0.899	0.812	0.941					0.982	0.694	0.493	0.398	1.444	1.061	0.511	0.808					0.646	1.014	0.583	0.73	1.09	0.936	0.614	0.942
1.028	0.791	0.679	0.364	1.499	1.061	1.144	1.091					0.829	0.714	0.562	0.791	1.978	1.374	0.991	0.768					1.13	1.201	0.636	0.475	1.187	1.308	0.368	1.365
0.786	0.838	0.375	0.375	1.451	0.504	1.353	0.833					0.793	0.549	0.545	0.552	1.201	0.902	0.475	1.276					1.05	0.796	0.883	0.433	1.007	1.005	0.464	1.007
1.405	0.704	0.364	0.402	1.646	0.969	1.28	0.685					0.972	0.553	0.545	0.611	0.999	1.595	1.221	1.039					1.109	1.458	0.655	0.468	1.635	1.163	0.647	0.826
1.444	0.64	0.531	0.433	0.974	0.894	1.61	1.321					0.979	0.629	0.657	0.475	1.041	1.339	1.318	1.117					1.084	0.957	0.629	1.008	0.987	1.557	0.916	0.818
0.858	0.33	0.84	0.523	1.507	1.136	1.139	1.2					0.937	0.677	0.42	0.494	1.914	1.07	0.407	0.607					0.795	0.855	0.445	0.609	2.08	0.926	0.572	1.164
1.124	0.566	0.636	0.708	0.945	0.943	0.974	0.795					0.758	0.736	0.662	0.368	1.769	1.67	0.56	0.51					0.962	0.99	0.955	0.504	1.937	0.879	0.555	1.211
1.18	0.697	0.5	0.575	0.681	0.917	0.862	0.625					1.061	0.439	0.525	0.627	1.357	0.956	0.355	1.046					1.109	0.942	0.866	0.498	1.797	0.942	0.666	1.507
0.858	0.771	0.445	0.582	1.212	0.621	1.998	0.782					0.959	0.478	0.515	0.42	1.858	1.472	0.563	0.708					0.874	0.801	0.876	0.491	1.416	1.179	0.555	0.793
0.812	0.724	0.804	0.536	1.383	1.099	1.043	0.671					0.87	0.517	0.635	0.64	1.304	0.482							0.828	0.796	0.847	0.774	1.369	0.838	2.223	0.746
0.816	0.528	0.561	0.428	1.152	1.126	1.383	1.028					0.666	0.717	0.838	0.598	1.602	0.98							0.785	0.709	0.723	0.811	2.14	1.228	1.929	1.11
0.786	1.028	0.465	0.52	1.573	1.333	1.257	0.959					0.758	0.422	0.612	0.552	1.258	1.416							0.683	0.95	0.655	0.677	1.653	1.444	0.751	0.959
0.795	0.761	0.626	0.687	1.554	1.125	1.194	0.922					0.723	0.659	0.457	0.814	0.886	0.934							0.994	1.052	0.775	0.78	1.271	1.077	0.711	0.959
1.11	0.444	0.688	0.484	0.843	0.955	0.603	0.633					0.918	0.597	0.361	0.694	0.949	1.661							0.902	1.02	0.659	0.636	1.26	1.326	1.207	0.681
0.771	0.509	0.691	0.543	0.889	1.127	0.543	0.609					0.576	0.752	0.601	0.545	2.299	2.273							1.183	0.627	0.5		1.492	1.472	0.839	1.086
0.776	0.702	0.349	0.636	1.522	1.21	1.032	1.121					0.795	0.73	0.561	0.659	1.47	1.224							1.032	1.071	0.775		1.064	1.585	0.955	0.994
0.806	0.448	0.39	0.563	1.67	0.758	1.438	1.338					0.605	0.484	0.412	0.362	1.522	1.412							1.118	0.959	0.875		1.325	2.152	0.782	0.932
0.689	0.681	0.833	0.452	1.527	0.758	1.467	1.345					0.878	0.815	0.28	0.396	1.317	0.791							1.066	1.134	0.704		1.237	0.616	0.662	1.198
1.541	0.55	0.666	0.543	1.091	0.653	1.765	0.93					0.895	0.708	0.447	0.437	1.484	1.102							0.9	0.658	0.76		1.343	0.826	0.73	1.043
0.847	0.697	0.589	0.555	1.835	0.839	0.475	0.958					0.878	0.68		0.336	1.197	1.807							1.1	1.022	0.593		1.975	1.05	1.511	0.694
0.614	0.542	0.692	0.443	1.276	1.253	0.785	0.607					0.987	0.677		0.612	1.708	1.066							1.118	0.584	0.615		1.022	1.229		1.462
1.613	0.732	0.723	0.586	2.479	0.813	0.708	0.429					0.768	0.7		0.559	1.826	1.124							1.028	0.761	0.452		0.982	1.001		1.128
0.861	0.768	0.758	0.681	1.36	0.895	0.708	0.355					1.072	0.84		0.514	1.375	1.102							0.888	0.736	0.536		1.64	0.969		1.162
0.652	0.505	0.572	0.826	2.055	0.793	0.874	0.452					1.071	1		0.445	1.782	2.012							1.059	0.768	0.708		1.284	0.73		1.417
0.514	0.809			2.241	1.063	0.959	1.287					1.025	0.762			1.258	1.67							0.708	0.99	0.52		1.45	1.165		0.994
0.766	0.439			1.18	1.046	1.791	0.96					1.253	0.812			2.01	1.988							1.15	0.826	0.618		1.156	0.916		1.23
0.751	0.474			1.086	0.692	1.264	1.267					0.589	0.854			1.304	1.32							0.916	0.552	0.63		0.931	1.983		1.369
0.756	0.751			1.513	0.959	1.361	1.146					0.692	0.771			1.516	1.531							0.716	0.866	0.445		1.041	1.717		1.487
0.819	0.708			0.838	0.692	1.559	1.014					0.797	0.771			1.862	1.328							0.497	0.771	0.545		1.187	1.836
0.621	0.722			1.125	0.751	1.11	0.545					0.986	0.627			1.712	1.23							0.883	0.904	0.576		1.087	1.026
0.577	0.512			1.075	1.723	1.583	0.412					0.815	0.758			1.964	1.343							0.776	0.823			1.303	1.285
0.724	0.869			0.836	1.323	1.209	0.68					0.944	0.489			1.52	0.836							0.482	0.691			1.104	1.596
0.603	0.864			0.836		1.885	1.202					1.305	0.847			1.312	1.256							0.633	0.724			1.779	0.981
0.727	0.687			1.033	0.763							1.009	0.739			1.602	1.223							0.758	0.814			1.834	1.747
0.681	0.861			0.751								0.704	1.031			1.395	1.81							0.962	0.692			1.876	2.642
1.027	0.709			0.878	1.653							0.956	0.667			1.293	1.097							0.883	1.072			1.072	1.554
0.812	0.534			1.163	1.608							0.902	0.659			1.287	0.805							1.05	1.047			1.121	0.902
0.763	0.805			1.173	0.813							0.64	0.679			1.91	0.697							0.995	0.627			1.444	0.921
0.972	0.553			1.293	0.625							0.708	0.731			1.846	0.491							0.593	0.736			1.653	1.337
0.763	0.281			0.708	2.01							0.646	0.88			1.384	0.836							0.861	0.662			1.061	0.783
1.357	0.791			0.959	1.293							0.655	0.627			1.813	1.493							0.709	0.513			1.36	0.956
1.366	0.697			2.415	1.099							0.559	0.587			1.945	1.528							1.054	0.67			0.895	1.532
1.007	0.59			2.152	1.266							0.852	0.448			1.461	0.847							0.956	0.635			1.583	1.428
0.801	0.571			1.36	0.894							0.751	0.605			1.428	0.963							0.923	0.771			1.732	1.603
0.611	0.805			2.378	1.291							0.603	0.938			2.103	0.964							0.828	0.891			1.589	1.3
0.966	0.416			1.728	1.046							0.583	0.642			1.613	1.07							1.028	0.854			1.428	0.776
0.571	0.53			1.022	0.849							0.883	0.62			1.867	1.663							0.863	0.856			1.312	0.844
1.086	0.694			1.396	1.021							0.771	0.552			1.635	1.546							1.347	1.29			0.843	1.745
0.491	0.671											1.054	0.95			1.52	0.956							1.01	0.782			1.614	0.75
0.864	0.722											0.681	0.93			2.04	0.942							0.732	1.083			1.583	0.663
0.751	0.559											0.869	0.936			1.581	1.057							1.024	0.907			1.815	0.801
0.553	0.354											0.58	0.755			1.782	2.082							1.194	0.762			1.156	0.879
												0.878	0.973			1.818	1.757							1.152	0.74			1.287	1.533
												0.702	0.562			1.854	0.583							0.709	0.559			1.525	1.799
												0.751	0.439			1.687	1.568											1.127	1.541
												0.79	0.717			1.694	1.228											1.121	1.232
																1.514	0.727											1.312	0.9
Combine all data and remove outliers
EV	let-767	pho-1	Y71H10B.1	EV	let-767	pho-1	Y71H10B.1
0.875	0.596	0.658	0.537	1.598	1.454	1.714	1.165
0.971	0.956	0.726	0.448	1.695	0.87	1.987	0.885
0.815	0.583	0.543	0.531	1.678	0.771	0.714	0.866
0.839	0.736	0.534	0.758	1.698	0.7	1.23	0.614
0.442	0.501	1.086	0.263	1.091	0.804	0.862	0.636
0.762	0.5	0.555	0.647	1.435	1.145	0.763	0.561
0.762	0.505	0.905	0.42	1.725	1.472	1.037	1.251
0.954	1.119	1.13	0.296	1.347	1.883	0.791	0.593
0.553	0.542	0.555	0.584	2.072	0.78	1.032	1.037
0.768	0.621	0.603	0.501	1.036	0.801	0.559	0.537
0.838	0.758	0.805	0.493	0.856	0.917	0.597	0.711
0.536	0.736	0.281	0.402	0.959	0.771	0.516	0.814
0.625	0.655	0.633	0.398	1.001	0.692	0.763	1.214
0.951	1.05	0.5	0.349	1.224	0.813	1.145	0.746
0.642	1.015	0.805	0.511	1.813	1.03	1.79	0.847
1.043	0.738	0.485	0.598	1.765	0.979	0.616	1.141
0.856	0.509	0.571	0.478	1.618	1.936	1.552	0.974
1.215	0.646	0.509	0.614	0.986	1.121	0.838	0.78
0.771	0.79	0.491	0.514	0.905	1.676	1.076	0.838
1.229	0.512	0.474	0.51	1.541	0.458	1.025	1.055
0.954	0.756	0.384	0.508	1.355	0.514	1.527	1.36
1.26	0.761	0.671	0.611	1.907	0.633	1.109	1.396
0.595	0.798	0.791	0.211	1.297	1.218	1.178	0.84
0.824	0.852	0.5	0.257	1.444	1.127	1.318	0.745
0.671	0.516	0.611	0.48	1.831	0.626	1.455	1.178
0.874	0.681	0.652	0.523	1.581	1.298	1.673	1.04
0.864	0.722	0.574	0.406	1.124	1.457	0.988	1.378
0.979	0.512	0.956	0.48	1.557	0.924	0.981	0.79
1.047	0.902	0.805	0.5	1.256	1.739	0.862	0.847
0.647	1.061	0.655	0.627	1.36	1.08	0.771	1.472
0.801	0.621	0.681	0.379	1.231	1.046	0.809	1.21
0.771	0.347	0.861	0.523	1.894	1.11	0.82	0.891
0.723	0.603	0.722	0.531	1.655	0.804	1.18	0.885
1.086	0.708	0.66	0.468	1.084	1.416	1.339	1.21
1.152	0.336	0.708	0.555	1.266	0.937	1.163	0.982
1.033	0.461	0.852	0.517	1.266	0.931	0.944	0.697
1.149	0.474	0.747	0.416	2.204	0.814	1.18	1.03
1.141	0.603	0.621	0.396	1.037	0.943	0.763	1.535
0.501	0.702	0.793	0.471	1.522	1.419	1.804	1.214
0.795	0.704	0.658	0.504	1.595	1.201	1.472	0.774
1.305	0.883	0.354	0.537	1.79	0.937	2.201	0.751
1.361	0.475	0.79	0.493	1.549	1.547	0.793	1.136
0.664	0.473	0.416	0.531	1.032	1.118	0.683	0.889
0.895	0.923	0.577	0.735	1.001	0.758	1.806	1.086
0.611	0.862	0.819	0.685	0.751	1.034	1.814	1.011
0.805	0.786	0.64	0.48	1.043	1.444	1.033	0.898
0.727	0.815	0.523	0.407	1.36	0.899	0.812	0.941
1.028	0.791	0.679	0.364	1.499	1.061	1.144	1.091
0.786	0.838	0.375	0.375	1.451	0.504	1.353	0.833
1.405	0.704	0.364	0.402	1.646	0.969	1.28	0.685
1.444	0.64	0.531	0.433	0.974	0.894	1.61	1.321
0.858	0.33	0.84	0.523	1.507	1.136	1.139	1.2
1.124	0.566	0.636	0.708	0.945	0.943	0.974	0.795
1.18	0.697	0.5	0.575	0.681	0.917	0.862	0.625
0.858	0.771	0.445	0.582	1.212	0.621	1.998	0.782
0.812	0.724	0.804	0.536	1.383	1.099	1.043	0.671
0.816	0.528	0.561	0.428	1.152	1.126	1.383	1.028
0.786	1.028	0.465	0.52	1.573	1.333	1.257	0.959
0.795	0.761	0.626	0.687	1.554	1.125	1.194	0.922
1.11	0.444	0.688	0.484	0.843	0.955	0.603	0.633
0.771	0.509	0.691	0.543	0.889	1.127	0.543	0.609
0.776	0.702	0.349	0.636	1.522	1.21	1.032	1.121
0.806	0.448	0.39	0.563	1.67	0.758	1.438	1.338
0.689	0.681	0.833	0.452	1.527	0.758	1.467	1.345
1.541	0.55	0.666	0.543	1.091	0.653	1.765	0.93
0.847	0.697	0.589	0.555	1.835	0.839	0.475	0.958
0.614	0.542	0.692	0.443	1.276	1.253	0.785	0.607
1.613	0.732	0.723	0.586	2.479	0.813	0.708	0.429
0.861	0.768	0.758	0.681	1.36	0.895	0.708	0.355
0.652	0.505	0.572	0.826	2.055	0.793	0.874	0.452
0.514	0.809	0.601	0.422	2.241	1.063	0.959	1.287
0.766	0.439	0.561	0.571	1.18	1.046	1.791	0.96
0.751	0.474	0.412	0.727	1.086	0.692	1.264	1.267
0.756	0.751	0.28	0.515	1.513	0.959	1.361	1.146
0.819	0.708	0.447	0.339	0.838	0.692	1.559	1.014
0.621	0.722	0.491	0.475	1.125	0.751	1.11	0.545
0.577	0.512	0.553	0.768	1.075	1.723	1.583	0.412
0.724	0.869	0.355	0.283	0.836	1.323	1.209	0.68
0.603	0.864	0.45	0.402	0.836		1.885	1.202
0.727	0.687	0.627	0.493	1.033	0.763	0.694	0.694
0.681	0.861	0.504	0.576	0.751		0.64	0.751
1.027	0.709	0.355	0.26	0.878	1.653	0.671	0.532
0.812	0.534	0.657	0.52	1.163	1.608	2.017	0.691
0.763	0.805	0.448	0.493	1.173	0.813	2.209	0.584
0.972	0.553	0.452	0.584	1.293	0.625	1.73	0.614
0.763	0.281	0.464	0.333	0.708	2.01	1.448	0.543
1.357	0.791	0.694	0.361	0.959	1.293	1.162	0.604
1.366	0.697	0.614	0.429	2.415	1.099	1.566	0.355
1.007	0.59	0.513	0.604	2.152	1.266	0.628	0.452
0.801	0.571	0.596	0.462	1.36	0.894	1.541	0.865
0.611	0.805	0.478	0.523	2.378	1.291	1.249	0.755
0.966	0.416	0.751	0.678	1.728	1.046	1.168	0.932
0.571	0.53	0.515	0.435	1.022	0.849	1.139	0.864
1.086	0.694	0.575	0.575	1.396	1.021	1.959	1.063
0.491	0.671	0.54	0.355	1.15	0.727	0.981	0.642
0.864	0.722	0.586	0.494	1.591	1.152	0.781	0.808
0.751	0.559	0.42	0.584	1.717	1.808	1.551	0.781
0.553	0.354	0.597	0.349	1.448	1.237	1.542	0.79
0.603	0.354	0.659	0.582	1.041	1.141	2.283	0.659
0.836	0.599	0.662	0.493	1.848	0.814	0.836	0.439
0.708	0.694	0.331		1.271	1.516	0.838	0.755
1.159	0.783	0.614	0.461	2.327	1.225	0.64	1.066
1.025	0.422	0.611	0.517	1.099	1.293	1.558	0.823
0.505	0.57	0.478	0.428	1.007	0.746	0.628	1.24
0.807	0.5	0.659	0.398	1.813	1.21	0.751	1.375
0.944	0.384	0.681	0.498	1.318	0.793	1.626	0.527
0.603	0.652	0.614	0.543	2.536	0.692	1.498	0.666
1.355	0.869	0.692	0.465	1.707	1.9	1.232	0.51
0.714	0.612	0.582	0.723	1.556		0.931	0.372
0.966	0.835	0.662	0.739	1.769	1.086	1.609	0.709
1.098	0.964	0.523	0.595	1.187	1.287	1.62	1.08
0.926	0.628	0.885	0.422	2.313	1.201	1.32	0.775
0.747	0.746	0.852	0.597	1.153	1.713	1.273	1.123
1.003	0.708	0.99	0.722	1.796	1.034	1.308	0.909
0.812	0.809	0.428	0.491	1.717	0.752	1.23	1.22
0.624	0.509	0.652	0.552	2.671	0.692	1.194	0.815
1.278	0.683	0.823	0.398	2.117	1.504	1.328	0.75
1.005	1.054	0.675	0.791	1.854	1.091	1.291	0.553
0.819	0.988	0.839	0.552	1.687	1.119	1.402	0.501
0.751	0.528	0.563	0.611	1.167	0.931	0.709	1.119
0.724	0.807	0.68	0.475	1.687	0.711	0.577	0.593
1.15	0.994	0.493	0.494	1.585	1.125	1.65	0.671
0.889	0.971	0.562	0.368	1.446	1.156	0.385	0.812
0.969	1.033	0.545	0.627	1.353	0.727	0.691	0.667
0.959	0.751	0.545	0.42	1.382	0.833	0.484	0.854
0.889	0.655	0.657	0.64	1.34	0.692	0.511	0.808
0.768	0.962	0.42	0.598	1.709	1.087	0.991	0.768
0.895	0.964	0.662	0.552	1.192	1.324	0.475	1.276
1.258	1.119	0.525	0.814	1.613	0.758	1.221	1.039
1.211	0.393	0.515	0.694	2.371	0.839	1.318	1.117
0.849	0.708	0.635	0.545	1.353	2.076	0.407	0.607
0.795	1.069	0.838	0.659	1.229	0.904	0.56	0.51
0.814	0.431	0.612	0.362	1.15	0.866	0.355	1.046
0.982	0.509	0.457	0.396	2.339	0.771	0.563	0.708
0.465	0.625	0.361	0.437	1.496	1.033	0.459	0.891
1.425	0.542	0.611	0.336	0.839	0.681	1.07	1.054
0.543	0.949	0.466	0.612	1.876	0.895	1.291	0.91
0.917	0.362	0.729	0.559	2.033	1.13	0.468	0.931
1.222	0.655	0.951	0.514	1.072	1.444	0.576	0.656
0.878	0.878	0.508	0.445	0.78	1.451	0.396	0.515
0.986	0.833	0.568	0.856	1.444	1.061	0.989	0.621
0.982	0.441	0.67	0.555	1.978	1.374	0.719	0.625
0.814	0.516	0.452	0.584	1.201	0.902	0.793	1.113
0.671	0.768	0.626	0.576	0.999	1.595	1.169	1.136
0.982	0.694	0.723	0.531	1.041	1.339	0.379	0.74
0.829	0.714	0.376	0.349	1.914	1.07	0.5	0.819
0.793	0.549	0.523	0.362	1.769	1.67	1.484	0.48
0.972	0.553	0.62	0.601	1.357	0.956	1.343	0.666
0.979	0.629	0.471	0.396	1.858	1.472	0.955	1.29
0.937	0.677	0.331	0.621	1.304	0.482	0.775	1.188
0.758	0.736	0.355	0.636	1.602	0.98	0.64	1.305
1.061	0.439	0.575	0.458	1.258	1.416	0.592	0.727
0.959	0.478	0.532	0.48	0.886	0.934	0.471	1.262
0.87	0.517	0.75	0.561	0.949	1.661	0.714	0.969
0.666	0.717	0.396	0.382	2.299	2.273	0.685	1.024
0.758	0.422	0.635	0.607	1.47	1.224	0.4	1.337
0.723	0.659	0.614	0.671	1.522	1.412	0.667	0.708
0.918	0.597	0.775	0.688	1.317	0.791	0.99	1.258
0.576	0.752	0.823	0.627	1.484	1.102	0.609	0.712
0.795	0.73	0.977	0.582	1.197	1.807	1.931	0.709
0.605	0.484	0.971	0.582	1.708	1.066	0.709	1.193
0.878	0.815	0.909	0.504	1.826	1.124	0.582	0.909
0.895	0.708	0.563	0.589	1.375	1.102	1.123	0.856
0.878	0.68	0.429	0.605	1.782	2.012	1.613	1.295
0.987	0.677	0.774	0.625	1.258	1.67	1.699	0.582
0.768	0.7	0.543	0.559	2.01	1.988	1.607	0.671
1.072	0.84	0.303	0.712	1.304	1.32	1.829	0.427
1.071	1	0.604	0.839	1.516	1.531	0.975	0.826
1.025	0.762	0.607	0.396	1.862	1.328	1.656	1.305
1.253	0.812	0.494	0.707	1.712	1.23	2.146	1.327
0.589	0.854	0.899	0.727	1.964	1.343	0.907	0.742
0.692	0.771	0.435	0.442	1.52	0.836	1.22	0.666
0.797	0.771	0.561	0.583	1.312	1.256	0.96	0.549
0.986	0.627	0.612	0.549	1.602	1.223	1.052	1.008
0.815	0.758	0.553	0.698	1.395	1.81	0.396	1.005
0.944	0.489	0.662	0.563	1.293	1.097	0.2	0.607
1.305	0.847	0.545	0.387	1.287	0.805	0.247	0.874
1.009	0.739	0.712	0.489	1.91	0.697	0.886	0.662
0.704	1.031	0.494	0.406	1.846	0.491	1.499	1.401
0.956	0.667	0.7	0.396	1.384	0.836	0.685	1.452
0.902	0.659	0.478	0.598	1.813	1.493	0.614	0.942
0.64	0.679	0.583	0.633	1.945	1.528	0.368	1.365
0.708	0.731	0.636	0.531	1.461	0.847	0.464	1.007
0.646	0.88	0.883	0.627	1.428	0.963	0.647	0.826
0.655	0.627	0.655	0.459	2.103	0.964	0.916	0.818
0.559	0.587	0.629	0.517	1.613	1.07	0.572	1.164
0.852	0.448	0.445	0.73	1.867	1.663	0.555	1.211
0.751	0.605	0.955	0.475	1.635	1.546	0.666	1.507
0.603	0.938	0.866	0.433	1.52	0.956	0.555	0.793
0.583	0.642	0.876	0.468	2.04	0.942	2.223	0.746
0.883	0.62	0.847		1.581	1.057	1.929	1.11
0.771	0.552	0.723	0.609	1.782	2.082	0.751	0.959
1.054	0.95	0.655	0.504	1.818	1.757	0.711	0.959
0.681	0.93	0.775	0.498	1.854	0.583	1.207	0.681
0.869	0.936	0.659	0.491	1.687	1.568	0.839	1.086
0.58	0.755	0.5	0.774	1.694	1.228	0.955	0.994
0.878	0.973	0.775	0.811	1.514	0.727	0.782	0.932
0.702	0.562	0.875	0.677	1.55	1.144	0.662	1.198
0.751	0.439	0.704	0.78	1.602	1.697	0.73	1.043
0.79	0.717	0.76	0.636	1.484	1.343	1.511	0.694
0.505	0.869	0.593		1.646	0.549		1.462
0.751	0.943	0.615		1.407	0.905		1.128
0.57	0.652	0.452		1.323	0.938		1.162
0.571	0.923	0.536		2.146	1.69		1.417
0.746	0.468	0.708		1.603	1.28		0.994
0.53	0.709	0.52		1.834	1.846		1.23
0.59	0.593	0.618		1.396	1.025		1.369
0.624	0.712	0.63		1.461	1.76		1.487
0.553	0.791	0.445		1.164	1.152
0.482	0.785	0.545		1.26	0.658
0.571	0.698	0.576		0.955	0.516
0.9	0.525			1.629	0.971
0.559	0.723			1.343	0.543
0.946	0.961			1.145	0.681
0.555	0.471			2.188	0.82
0.708	0.898			1.297	1.317
0.566	0.777			1.375	1.555
0.878	0.604			1.504	0.895
0.655	0.687			1.425	0.571
0.843	1.014			1.503	1.166
1.251	0.774			1.249	1.033
0.708	0.955			1.19	1.645
1.142	0.771			1.678	0.869
1.01	0.931			1.499	1.627
1.076	0.563			1.472	0.681
0.549	0.677			1.773	1.378
0.745	0.639			1.782	1.055
0.439	0.771			1.791	1.055
0.603	0.966			1.357	1.862
1.001	0.742			1.457	2.291
0.655	0.75			1.041	0.956
0.583	0.461			0.843	0.637
0.681	0.831			1.944	0.562
0.603	0.45			1.152	0.888
0.913	0.719			1.676	1.032
0.783	0.745			2.256	1.124
0.861	0.657			1.537	1.875
0.658	0.52			1.357	1.273
0.72	0.905			1.669	1.268
0.776	0.615			1.287
0.795	0.916			0.904	0.708
1.582	0.833			0.943	1.001
0.999	0.844			1.485	0.905
1.292	0.936			1.09	0.936
0.999	0.48			1.187	1.308
1.292	0.918			1.007	1.005
0.646	1.014			1.635	1.163
1.13	1.201			0.987	1.557
1.05	0.796			2.08	0.926
1.109	1.458			1.937	0.879
1.084	0.957			1.797	0.942
0.795	0.855			1.416	1.179
0.962	0.99			1.369	0.838
1.109	0.942			2.14	1.228
0.874	0.801			1.653	1.444
0.828	0.796			1.271	1.077
0.785	0.709			1.26	1.326
0.683	0.95			1.492	1.472
0.994	1.052			1.064	1.585
0.902	1.02			1.325	2.152
1.183	0.627			1.237	0.616
1.032	1.071			1.343	0.826
1.118	0.959			1.975	1.05
1.066	1.134			1.022	1.229
0.9	0.658			0.982	1.001
1.1	1.022			1.64	0.969
1.118	0.584			1.284	0.73
1.028	0.761			1.45	1.165
0.888	0.736			1.156	0.916
1.059	0.768			0.931	1.983
0.708	0.99			1.041	1.717
1.15	0.826			1.187	1.836
0.916	0.552			1.087	1.026
0.716	0.866			1.303	1.285
0.497	0.771			1.104	1.596
0.883	0.904			1.779	0.981
0.776	0.823			1.834	1.747
0.482	0.691			1.876
0.633	0.724			1.072	1.554
0.758	0.814			1.121	0.902
0.962	0.692			1.444	0.921
0.883	1.072			1.653	1.337
1.05	1.047			1.061	0.783
0.995	0.627			1.36	0.956
0.593	0.736			0.895	1.532
0.861	0.662			1.583	1.428
0.709	0.513			1.732	1.603
1.054	0.67			1.589	1.3
0.956	0.635			1.428	0.776
0.923	0.771			1.312	0.844
0.828	0.891			0.843	1.745
1.028	0.854			1.614	0.75
0.863	0.856			1.583	0.663
1.347	1.29			1.815	0.801
1.01	0.782			1.156	0.879
0.732	1.083			1.287	1.533
1.024	0.907			1.525	1.799
1.194	0.762			1.127	1.541
1.152	0.74			1.121	1.232
0.709	0.559			1.312	0.9

[truncated: 11 more sheets: Fig. 4F, 4G, 4H, 6C, 6D, Fig. 4J,7D, Fig. 4K,7E, Fig. 4L, Fig. 5B, Fig. 5C, Fig. 5D, Fig. 5E, A and B in S3 Fig, A, B, C, D in S4 Fig, E in S4 Fig]
