# Supplementary material for: Genes in human obesity loci are causal obesity genes in C. elegans
Source: PLoS Genet. 2021 Sep 7;17(9):e1009736. doi: 10.1371/journal.pgen.1009736 (PMC8462697; doi:10.1371/journal.pgen.1009736)
Supplement: S2 Source Data — This source data file includes all raw data and analysis of aging experiments, presented in Figs 4I, 7A, 7B, 7C, and S2 and S3 tables. (XLSX) [file pgen.1009736.s011.xlsx]

## Sheet: Summary
	Rep1	equal weight throughout			extra weight for early time points					average
		Log-rank	Log-rank	Log-rank	Gehan-Breslow-Wilcoxon	Mantel-Haenszel	Mantel-Haenszel				Log-rank	Mantel-Haenszel
		p value	Hazard Ratio	95% CI	p value	Hazard Ratio	95% CI				Hazard Ratio	Hazard Ratio
RNAi vs EV	EV HFrD vs RD	<0.0001	2.917	1.816 to 4.684	<0.0001	15.6	7.488 to 32.52		RNAi vs EV	EV HFrD vs RD	3.75267	31.49
	pho-1 RD	0.0219	0.6562	0.4013 to 1.073	0.0096	0.4871	0.2632 to 0.9012			pho-1 RD	0.889	0.841733
	let-767 RD	0.4485	0.8689	0.5438 to 1.388	0.2589	0.7954	0.4401 to 1.438			let-767 RD	0.853767	0.717433
	Y71H10B.1 RD	0.1282	0.7631	0.4761 to 1.223	0.0307	0.6249	0.3410 to 1.145			Y71H10B.1 RD	0.8016	0.6386
	pho-1 HFrD	<0.0001	0.5213	0.3409 to 0.7971	<0.0001	0.2531	0.1405 to 0.4559			pho-1 HFrD	0.550433	0.236467
	let-767 HFrD	0.0013	0.6421	0.4257 to 0.9684	<0.0001	0.3769	0.2078 to 0.6836			let-767 HFrD	0.606333	0.302633
	Y71H10B.1 HFrD	<0.0001	0.385	0.2442 to 0.6071	<0.0001	0.1318	0.07146 to 0.2431			Y71H10B.1 HFrD	0.481967	0.175133
	Rep2	equal weight throughout			extra weight for early time points
		Log-rank	Log-rank	Log-rank	Gehan-Breslow-Wilcoxon	Mantel-Haenszel	Mantel-Haenszel
		p value	Hazard Ratio	95% CI	p value	Hazard Ratio	95% CI
RNAi vs EV	EV HFrD vs RD	<0.0001	3.968	2.472 to 6.370	<0.0001	47.31	24.22 to 92.44
	pho-1 RD	0.8766	0.9808	0.6971 to 1.380	0.3028	0.9631	0.5990 to 1.549
	let-767 RD	0.4266	0.9058	0.6453 to 1.272	0.101	0.827	0.5177 to 1.321
	Y71H10B.1 RD	0.451	0.9093	0.6473 to 1.278	0.1705	0.8363	0.5255 to 1.331
	pho-1 HFrD	<0.0001	0.5418	0.3660 to 0.8021	<0.0001	0.1701	0.08940 to 0.3236
	let-767 HFrD	<0.0001	0.485	0.3254 to 0.7229	<0.0001	0.1201	0.06281 to 0.2298
	Y71H10B.1 HFrD	<0.0001	0.5227	0.3525 to 0.7753	<0.0001	0.142	0.07370 to 0.2736
	Rep3	equal weight throughout			extra weight for early time points
		Log-rank	Log-rank	Log-rank	Gehan-Breslow-Wilcoxon	Mantel-Haenszel	Mantel-Haenszel
		p value	Hazard Ratio	95% CI	p value	Hazard Ratio	95% CI
RNAi vs EV	EV HFrD vs RD	<0.0001	4.373	2.716 to 7.040	<0.0001	31.56	17.30 to 57.56
	pho-1 RD	0.7983	1.03	0.7235 to 1.466	0.7346	1.075	0.6192 to 1.865
	let-767 RD	0.0344	0.7866	0.5483 to 1.128	0.0057	0.5299	0.2942 to 0.9544
	Y71H10B.1 RD	0.0057	0.7324	0.5149 to 1.042	0.0005	0.4546	0.2600 to 0.7947
	pho-1 HFrD	<0.0001	0.5882	0.4019 to 0.8610	<0.0001	0.2862	0.1615 to 0.5072
	let-767 HFrD	0.0029	0.6919	0.4736 to 1.011	0.0002	0.4109	0.2289 to 0.7375
	Y71H10B.1 HFrD	<0.0001	0.5382	0.3652 to 0.7932	<0.0001	0.2516	0.1432 to 0.4422

## Sheet: Replicate 1
# of subject at risk
Days elapsed	EV -Fru	EV +Fru	pho-1 -Fru	pho-1 +Fru	let-767 -Fru	let-767 +Fru	Y71H10B.1 -Fru	Y71H10B.1 +Fru						Comparison of Survival Curves						EV -Fru	EV +Fru	pho-1 -Fru	pho-1 +Fru	let-767 -Fru	let-767 +Fru		Y71H10B.1 -Fru	Y71H10B.1 +Fru
0	31	61	60	65	60	60	65	60											Number of rows	559	559	559	559	559	559		559	559
4		61	60	65		60		60						Log-rank (Mantel-Cox) test (recommended)					# of blank lines	528	498	499	494	499	499		494	499
5		23		55		53		52						Chi square	579.8				# rows with impossible data	0	0	0	0	0	0		0	0
6		2		23		12		38						df	9				# censored subjects	2	15	8	11	11	7		9	11
7	31	1	58	6	60	3	65	27						P value	<0.0001				# deaths/events	29	46	52	54	49	53		56	49
8	29		56	3	56			14						P value summary	****
9	27		54		52	2	61	1						Are the survival curves sig different?	Yes				Median survival	10	4	12	5	11	5		12	7
10	21		49		41		53
11	14		45		39		47							Logrank test for trend (recommended)
12	11		35		19		27							Chi square	2.189
14	7		20		11		15							df	1
16	5		13		6		10							P value	0.139
18			2		1		1							P value summary	ns
20			1											Sig. trend?	No
														Gehan-Breslow-Wilcoxon test
														Chi square	473.1
														df	9
														P value	<0.0001
														P value summary	****
														Are the survival curves sig different?	Yes
Statistics for one on one comparison
Comparison of Survival Curves				Comparison of Survival Curves				Comparison of Survival Curves				Comparison of Survival Curves				Comparison of Survival Curves				Comparison of Survival Curves				Comparison of Survival Curves				Comparison of Survival Curves				Comparison of Survival Curves
Log-rank (Mantel-Cox) test				Log-rank (Mantel-Cox) test				Log-rank (Mantel-Cox) test				Log-rank (Mantel-Cox) test				Log-rank (Mantel-Cox) test				Log-rank (Mantel-Cox) test				Log-rank (Mantel-Cox) test				Log-rank (Mantel-Cox) test				Log-rank (Mantel-Cox) test
Chi square	53.8			Chi square	5.251			Chi square	20.95			Chi square	0.5745			Chi square	10.32			Chi square	6.329			Chi square	7.647			Chi square	2.314			Chi square	42.11
df	1			df	1			df	1			df	1			df	1			df	1			df	1			df	1			df	1
P value	<0.0001			P value	0.0219			P value	<0.0001			P value	0.4485			P value	0.0013			P value	0.0119			P value	0.0057			P value	0.1282			P value	<0.0001
P value summary	****			P value summary	*			P value summary	****			P value summary	ns			P value summary	**			P value summary	*			P value summary	**			P value summary	ns			P value summary	****
Are the survival curves sig different?	Yes			Are the survival curves sig different?	Yes			Are the survival curves sig different?	Yes			Are the survival curves sig different?	No			Are the survival curves sig different?	Yes			Are the survival curves sig different?	Yes			Are the survival curves sig different?	Yes			Are the survival curves sig different?	No			Are the survival curves sig different?	Yes
Gehan-Breslow-Wilcoxon test				Gehan-Breslow-Wilcoxon test				Gehan-Breslow-Wilcoxon test				Gehan-Breslow-Wilcoxon test				Gehan-Breslow-Wilcoxon test				Gehan-Breslow-Wilcoxon test				Gehan-Breslow-Wilcoxon test				Gehan-Breslow-Wilcoxon test				Gehan-Breslow-Wilcoxon test
Chi square	43.48			Chi square	6.701			Chi square	28.74			Chi square	1.275			Chi square	16.34			Chi square	4.574			Chi square	15.68			Chi square	4.67			Chi square	43.88
df	1			df	1			df	1			df	1			df	1			df	1			df	1			df	1			df	1
P value	<0.0001			P value	0.0096			P value	<0.0001			P value	0.2589			P value	<0.0001			P value	0.0325			P value	<0.0001			P value	0.0307			P value	<0.0001
P value summary	****			P value summary	**			P value summary	****			P value summary	ns			P value summary	****			P value summary	*			P value summary	****			P value summary	*			P value summary	****
Are the survival curves sig different?	Yes			Are the survival curves sig different?	Yes			Are the survival curves sig different?	Yes			Are the survival curves sig different?	No			Are the survival curves sig different?	Yes			Are the survival curves sig different?	Yes			Are the survival curves sig different?	Yes			Are the survival curves sig different?	Yes			Are the survival curves sig different?	Yes
Median survival				Median survival				Median survival				Median survival				Median survival				Median survival				Median survival				Median survival				Median survival
EV -Fru	10			EV -Fru	10			EV +Fru	4			EV -Fru	10			EV +Fru	4			EV -Fru	10			EV +Fru	4			EV -Fru	10			EV +Fru	4
EV +Fru	4			pho-1 -Fru	12			pho-1 +Fru	5			let-767 -Fru	11			let-767 +Fru	5			mup-4 -Fru	10			mup-4 +Fru	5			Y71H10B.1 -Fru	12			Y71H10B.1 +Fru	7
Ratio (and its reciprocal)	2.5	0.4		Ratio (and its reciprocal)	0.8333	1.2		Ratio (and its reciprocal)	0.8	1.25		Ratio (and its reciprocal)	0.9091	1.1		Ratio (and its reciprocal)	0.8	1.25		Ratio (and its reciprocal)	1	1		Ratio (and its reciprocal)	0.8	1.25		Ratio (and its reciprocal)	0.8333	1.2		Ratio (and its reciprocal)	0.5714	1.75
95% CI of ratio	1.571 to 3.979	0.2513 to 0.6366		95% CI of ratio	0.5291 to 1.312	0.7619 to 1.890		95% CI of ratio	0.5399 to 1.185	0.8436 to 1.852		95% CI of ratio	0.5744 to 1.439	0.6950 to 1.741		95% CI of ratio	0.5390 to 1.187	0.8421 to 1.855		95% CI of ratio	0.5977 to 1.673	0.5977 to 1.673		95% CI of ratio	0.5380 to 1.190	0.8406 to 1.859		95% CI of ratio	0.5322 to 1.305	0.7664 to 1.879		95% CI of ratio	0.3821 to 0.8545	1.170 to 2.617
Hazard Ratio (Mantel-Haenszel)	A/B	B/A		Hazard Ratio (Mantel-Haenszel)	A/C	C/A		Hazard Ratio (Mantel-Haenszel)	B/D	D/B		Hazard Ratio (Mantel-Haenszel)	A/E	E/A		Hazard Ratio (Mantel-Haenszel)	B/F	F/B		Hazard Ratio (Mantel-Haenszel)	A/G	G/A		Hazard Ratio (Mantel-Haenszel)	B/H	H/B		Hazard Ratio (Mantel-Haenszel)	A/I	I/A		Hazard Ratio (Mantel-Haenszel)	B/J	J/B
Ratio (and its reciprocal)	0.06409	15.6		Ratio (and its reciprocal)	2.053	0.4871		Ratio (and its reciprocal)	3.951	0.2531		Ratio (and its reciprocal)	1.257	0.7954		Ratio (and its reciprocal)	2.653	0.3769		Ratio (and its reciprocal)	0.4051	2.469		Ratio (and its reciprocal)	2.39	0.4183		Ratio (and its reciprocal)	1.6	0.6249		Ratio (and its reciprocal)	7.588	0.1318
95% CI of ratio	0.03075 to 0.1335	7.488 to 32.52		95% CI of ratio	1.110 to 3.799	0.2632 to 0.9012		95% CI of ratio	2.194 to 7.115	0.1405 to 0.4559		95% CI of ratio	0.6956 to 2.272	0.4401 to 1.438		95% CI of ratio	1.463 to 4.813	0.2078 to 0.6836		95% CI of ratio	0.2003 to 0.8190	1.221 to 4.992		95% CI of ratio	1.289 to 4.433	0.2256 to 0.7759		95% CI of ratio	0.8732 to 2.932	0.3410 to 1.145		95% CI of ratio	4.114 to 13.99	0.07146 to 0.2431
Hazard Ratio (logrank)	A/B	B/A		Hazard Ratio (logrank)	A/C	C/A		Hazard Ratio (logrank)	B/D	D/B		Hazard Ratio (logrank)	A/E	E/A		Hazard Ratio (logrank)	B/F	F/B		Hazard Ratio (logrank)	A/G	G/A		Hazard Ratio (logrank)	B/H	H/B		Hazard Ratio (logrank)	A/I	I/A		Hazard Ratio (logrank)	B/J	J/B
Ratio (and its reciprocal)	0.3429	2.917		Ratio (and its reciprocal)	1.524	0.6562		Ratio (and its reciprocal)	1.918	0.5213		Ratio (and its reciprocal)	1.151	0.8689		Ratio (and its reciprocal)	1.557	0.6421		Ratio (and its reciprocal)	0.611	1.637		Ratio (and its reciprocal)	1.444	0.6924		Ratio (and its reciprocal)	1.31	0.7631		Ratio (and its reciprocal)	2.597	0.385
95% CI of ratio	0.2135 to 0.5507	1.816 to 4.684		95% CI of ratio	0.9320 to 2.492	0.4013 to 1.073		95% CI of ratio	1.254 to 2.933	0.3409 to 0.7971		95% CI of ratio	0.7203 to 1.839	0.5438 to 1.388		95% CI of ratio	1.033 to 2.349	0.4257 to 0.9684		95% CI of ratio	0.3595 to 1.038	0.9630 to 2.782		95% CI of ratio	0.9605 to 2.172	0.4604 to 1.041		95% CI of ratio	0.8175 to 2.100	0.4761 to 1.223		95% CI of ratio	1.647 to 4.095	0.2442 to 0.6071
Prism input
Days elapsed	EV -Fru	EV +Fru	pho-1 -Fru	pho-1 +Fru	let-767 -Fru	let-767 +Fru	mup-4 -Fru	mup-4 +Fru	Y71H10B.1 -Fru	Y71H10B.1 +Fru
7	0
7	0
8	1
8	1
9	1
9	1
9	1
9	1
9	1
9	1
10	1
10	1
10	1
10	1
10	1
10	1
10	1
11	1
11	1
11	1
12	1
12	1
12	1
12	1
14	1
14	1
16	1
16	1
16	1
16	1
16	1
4		1
4		1
4		1
4		1
4		1
4		1
4		1
4		1
4		1
4		1
4		1
4		1
4		1
4		1
4		1
4		1
4		1
4		1
4		1
4		1
4		1
4		1
4		1
4		1
4		1
4		1
4		1
4		1
4		1
4		1
4		1
4		1
4		0
4		0
4		0
4		0
4		0
4		0
5		1
5		1
5		1
5		1
5		1
5		1
5		1
5		1
5		1
5		1
5		1
5		1
5		0
5		0
5		0
5		0
5		0
5		0
5		0
5		0
5		0
6		1
7		1
4			1
4			0
7			0
8			1
8			0
9			1
9			1
9			1
7			0
9			1
9			1
10			1
10			1
10			1
10			0
11			1
11			1
11			1
11			1
11			1
11			1
11			1
11			1
11			1
11			0
12			1
12			1
12			1
12			1
12			1
12			1
12			1
12			1
12			1
12			1
12			1
12			1
12			1
12			1
12			0
14			1
14			1
14			1
14			1
14			1
14			1
14			0
16			1
16			1
16			1
16			1
16			1
16			1
16			1
16			1
16			1
16			1
16			1
18			1
20			1
4				1
4				1
4				1
4				0
4				0
4				0
4				0
4				0
4				0
4				0
5				1
5				1
5				1
5				1
5				1
5				1
5				1
5				1
5				1
5				1
5				1
5				1
5				1
5				1
5				1
5				1
5				1
5				1
5				1
5				1
5				1
5				1
5				1
5				1
5				1
5				1
5				1
5				1
5				0
5				0
5				0
5				0
6				1
6				1
6				1
6				1
6				1
6				1
6				1
6				1
6				1
6				1
6				1
6				1
6				1
6				1
6				1
6				1
6				1
7				1
7				1
7				1
8				1
8				1
8				1
7					0
7					0
7					0
7					0
8					1
8					1
8					1
8					0
9					1
9					1
9					1
9					1
9					1
9					1
9					1
9					1
9					0
9					0
9					0
10					1
10					1
11					1
11					1
11					1
11					1
11					1
11					1
11					1
11					1
11					1
11					1
11					1
11					1
11					1
11					1
11					1
11					1
11					1
11					0
11					0
11					0
12					1
12					1
12					1
12					1
12					1
12					1
12					1
12					1
14					1
14					1
14					1
14					1
14					1
16					1
16					1
16					1
16					1
16					1
18					1
4						1
4						1
4						1
4						1
4						1
4						0
4						0
5						1
5						1
5						1
5						1
5						1
5						1
5						1
5						1
5						1
5						1
5						1
5						1
5						1
5						1
5						1
5						1
5						1
5						1
5						1
5						1
5						1
5						1
5						1
5						1
5						1
5						1
5						1
5						1
5						1
5						1
5						1
5						1
5						1
5						1
5						1
5						1
5						1
5						1
5						0
5						0
5						0
6						1
6						1
6						1
6						1
6						1
6						1
6						1
6						0
6						0
7						1
9						1
9						1
7							1
7							0
7							0
7							0
7							0
7							0
7							0
8							1
8							1
8							1
8							1
8							1
8							0
8							0
9							1
9							1
9							1
9							1
9							1
9							1
9							1
9							1
10							1
10							1
11							1
11							1
11							1
11							1
11							1
11							1
11							1
11							1
11							1
11							1
11							1
11							1
11							1
4								1
4								1
4								1
4								1
4								1
4								0
4								0
4								0
4								0
4								0
5								1
5								1
5								1
5								1
5								1
5								1
5								1
5								1
5								1
5								1
5								1
5								1
5								1
5								1
5								1
5								1
5								1
5								1
5								1
5								1
5								1
5								1
5								1
5								1
5								1
5								1
5								1
5								1
5								1
5								1
5								1
5								1
5								1
5								1
5								1
5								1
5								1
5								1
5								0
5								0
5								0
6								1
6								1
6								1
6								1
6								1
6								1
6								1
6								1
6								1
7									0
7									0
7									0
7									0
9									1
9									1
9									1
9									1
9									1
9									1
9									0
9									0
10									1
10									1
10									1
10									1
10									1
10									0
11									1
11									1
11									1
11									1
11									1
11									1
11									1
11									1
11									1
11									1
11									1
11									1
11									1
11									1
11									1
11									1
11									1
11									1
11									0
11									0
12									1
12									1
12									1
12									1
12									1
12									1
12									1
12									1
12									1
12									1
12									1
12									1
14									1
14									1
14									1
14									1
14									1
16									1
16									1
16									1
16									1
16									1
16									1
16									1
16									1
16									1
18									1
4										1
4										1
4										0
4										0
4										0
4										0
4										0
4										0
5										1
5										1
5										1
5										1
5										1
5										1
5										1
5										1
5										1
5										1
5										1
5										0
5										0
5										0
6										1
6										1
6										1
6										1
6										1
6										1
6										1
6										1
6										1
6										1
6										1
7										1
7										1
7										1
7										1
7										1
7										1
7										1
7										1
7										1
7										1
7										1
7										0
7										0
8										1
8										1
8										1
8										1
8										1
8										1
8										1
8										1
8										1
8										1
8										1
8										1
8										1
9										1

## Sheet: Replicate 2
# of subject at risk
Days elapsed	EV -Fru	EV +Fru	pho-1 -Fru	pho-1 +Fru	let-767 -Fru	let-767 +Fru	Y71H10B.1 -Fru	Y71H10B.1 +Fru					Comparison of Survival Curves					EV -Fru	EV +Fru	pho-1 -Fru	pho-1 +Fru	let-767 -Fru	let-767 +Fru	Y71H10B.1 -Fru	Y71H10B.1 +Fru
0	65	61	76	62	85	62	75	60									Number of rows	689	689	689	689	689	689	689	689
3		61											Log-rank (Mantel-Cox) test (recommended)				# of blank lines	624	628	613	627	604	627	614	629
4		49		62		62		60					Chi square	826			# rows with impossible data	0	0	0	0	0	0	0	0
5	65	8	76	35	85	45		41					df	9			# censored subjects	4	7	4	4	9	2	0	1
6	64		72	8	82	7		5					P value	<0.0001			# deaths/events	61	54	72	58	76	60	75	59
7	63												P value summary	****
8	61		71		81								Are the survival curves sig different?	Yes			Median survival	12	4	14	5	14	5	14	5
9	57		70		79		75
10	49		66		74		68						Logrank test for trend (recommended)
12	33		53		55		55						Chi square	6.222
14	29		44		48		47						df	1
16	14		8		14		12						P value	0.0126
18	3		1		1		2						P value summary	*
20							1						Sig. trend?	Yes
													Gehan-Breslow-Wilcoxon test
													Chi square	728.2
													df	9
													P value	<0.0001
													P value summary	****
													Are the survival curves sig different?	Yes
Statistics for one on one comparison
Comparison of Survival Curves				Comparison of Survival Curves				Comparison of Survival Curves				Comparison of Survival Curves				Comparison of Survival Curves				Comparison of Survival Curves				Comparison of Survival Curves				Comparison of Survival Curves
Log-rank (Mantel-Cox) test				Log-rank (Mantel-Cox) test				Log-rank (Mantel-Cox) test				Log-rank (Mantel-Cox) test				Log-rank (Mantel-Cox) test				Log-rank (Mantel-Cox) test				Log-rank (Mantel-Cox) test				Log-rank (Mantel-Cox) test
Chi square	0.0241			Chi square	29.13			Chi square	0.632			Chi square	41.03			Chi square	4.274			Chi square	48.29			Chi square	0.5683			Chi square	34.02
df	1			df	1			df	1			df	1			df	1			df	1			df	1			df	1
P value	0.8766			P value	<0.0001			P value	0.4266			P value	<0.0001			P value	0.0387			P value	<0.0001			P value	0.451			P value	<0.0001
P value summary	ns			P value summary	****			P value summary	ns			P value summary	****			P value summary	*			P value summary	****			P value summary	ns			P value summary	****
Are the survival curves sig different?	No			Are the survival curves sig different?	Yes			Are the survival curves sig different?	No			Are the survival curves sig different?	Yes			Are the survival curves sig different?	Yes			Are the survival curves sig different?	Yes			Are the survival curves sig different?	No			Are the survival curves sig different?	Yes
Gehan-Breslow-Wilcoxon test				Gehan-Breslow-Wilcoxon test				Gehan-Breslow-Wilcoxon test				Gehan-Breslow-Wilcoxon test				Gehan-Breslow-Wilcoxon test				Gehan-Breslow-Wilcoxon test				Gehan-Breslow-Wilcoxon test				Gehan-Breslow-Wilcoxon test
Chi square	1.062			Chi square	28.59			Chi square	2.69			Chi square	41.37			Chi square	1.87			Chi square	45.79			Chi square	1.879			Chi square	34.17
df	1			df	1			df	1			df	1			df	1			df	1			df	1			df	1
P value	0.3028			P value	<0.0001			P value	0.101			P value	<0.0001			P value	0.1715			P value	<0.0001			P value	0.1705			P value	<0.0001
P value summary	ns			P value summary	****			P value summary	ns			P value summary	****			P value summary	ns			P value summary	****			P value summary	ns			P value summary	****
Are the survival curves sig different?	No			Are the survival curves sig different?	Yes			Are the survival curves sig different?	No			Are the survival curves sig different?	Yes			Are the survival curves sig different?	No			Are the survival curves sig different?	Yes			Are the survival curves sig different?	No			Are the survival curves sig different?	Yes
Median survival				Median survival				Median survival				Median survival				Median survival				Median survival				Median survival				Median survival
EV -Fru	12			EV +Fru	4			EV -Fru	12			EV +Fru	4			EV -Fru	12			EV +Fru	4			EV -Fru	12			EV +Fru	4
pho-1 -Fru	14			pho-1 +Fru	5			let-767 -Fru	14			let-767 +Fru	5			mup-4 -Fru	12			mup-4 +Fru	5			Y71H10B.1 -Fru	14			Y71H10B.1 +Fru	5
Ratio (and its reciprocal)	0.8571	1.167		Ratio (and its reciprocal)	0.8	1.25		Ratio (and its reciprocal)	0.8571	1.167		Ratio (and its reciprocal)	0.8	1.25		Ratio (and its reciprocal)	1	1		Ratio (and its reciprocal)	0.8	1.25		Ratio (and its reciprocal)	0.8571	1.167		Ratio (and its reciprocal)	0.8	1.25
95% CI of ratio	0.6094 to 1.206	0.8295 to 1.641		95% CI of ratio	0.5522 to 1.159	0.8629 to 1.811		95% CI of ratio	0.6120 to 1.201	0.8329 to 1.634		95% CI of ratio	0.5539 to 1.155	0.8654 to 1.805		95% CI of ratio	0.7125 to 1.403	0.7125 to 1.403		95% CI of ratio	0.5466 to 1.171	0.8541 to 1.829		95% CI of ratio	0.6114 to 1.202	0.8321 to 1.636		95% CI of ratio	0.5531 to 1.157	0.8642 to 1.808
Hazard Ratio (Mantel-Haenszel)	A/C	C/A		Hazard Ratio (Mantel-Haenszel)	B/D	D/B		Hazard Ratio (Mantel-Haenszel)	A/E	E/A		Hazard Ratio (Mantel-Haenszel)	B/F	F/B		Hazard Ratio (Mantel-Haenszel)	A/G	G/A		Hazard Ratio (Mantel-Haenszel)	B/H	H/B		Hazard Ratio (Mantel-Haenszel)	A/I	I/A		Hazard Ratio (Mantel-Haenszel)	B/J	J/B
Ratio (and its reciprocal)	1.038	0.9631		Ratio (and its reciprocal)	5.879	0.1701		Ratio (and its reciprocal)	1.209	0.827		Ratio (and its reciprocal)	8.324	0.1201		Ratio (and its reciprocal)	0.6255	1.599		Ratio (and its reciprocal)	8.988	0.1113		Ratio (and its reciprocal)	1.196	0.8363		Ratio (and its reciprocal)	7.042	0.142
95% CI of ratio	0.6458 to 1.670	0.5990 to 1.549		95% CI of ratio	3.090 to 11.19	0.08940 to 0.3236		95% CI of ratio	0.7570 to 1.932	0.5177 to 1.321		95% CI of ratio	4.352 to 15.92	0.06281 to 0.2298		95% CI of ratio	0.4010 to 0.9759	1.025 to 2.494		95% CI of ratio	4.838 to 16.70	0.05989 to 0.2067		95% CI of ratio	0.7513 to 1.903	0.5255 to 1.331		95% CI of ratio	3.655 to 13.57	0.07370 to 0.2736
Hazard Ratio (logrank)	A/C	C/A		Hazard Ratio (logrank)	B/D	D/B		Hazard Ratio (logrank)	A/E	E/A		Hazard Ratio (logrank)	B/F	F/B		Hazard Ratio (logrank)	A/G	G/A		Hazard Ratio (logrank)	B/H	H/B		Hazard Ratio (logrank)	A/I	I/A		Hazard Ratio (logrank)	B/J	J/B
Ratio (and its reciprocal)	1.02	0.9808		Ratio (and its reciprocal)	1.846	0.5418		Ratio (and its reciprocal)	1.104	0.9058		Ratio (and its reciprocal)	2.062	0.485		Ratio (and its reciprocal)	0.7629	1.311		Ratio (and its reciprocal)	2.401	0.4166		Ratio (and its reciprocal)	1.1	0.9093		Ratio (and its reciprocal)	1.913	0.5227
95% CI of ratio	0.7247 to 1.434	0.6971 to 1.380		95% CI of ratio	1.247 to 2.732	0.3660 to 0.8021		95% CI of ratio	0.7864 to 1.550	0.6453 to 1.272		95% CI of ratio	1.383 to 3.073	0.3254 to 0.7229		95% CI of ratio	0.5443 to 1.069	0.9352 to 1.837		95% CI of ratio	1.586 to 3.634	0.2752 to 0.6306		95% CI of ratio	0.7828 to 1.545	0.6473 to 1.278		95% CI of ratio	1.290 to 2.837	0.3525 to 0.7753
Prism input
Days elapsed	EV -Fru	EV +Fru	pho-1 -Fru	pho-1 +Fru	let-767 -Fru	let-767 +Fru	mup-4 -Fru	mup-4 +Fru	Y71H10B.1 -Fru	Y71H10B.1 +Fru
5	0
6	1
7	1
7	1
8	1
8	1
8	1
8	1
9	1
9	1
9	1
9	1
9	1
9	1
9	1
9	1
10	1
10	1
10	1
10	1
10	1
10	1
10	1
10	1
10	1
10	1
10	1
10	1
10	1
10	0
10	0
10	0
12	1
12	1
12	1
12	1
14	1
14	1
14	1
14	1
14	1
14	1
14	1
14	1
14	1
14	1
14	1
14	1
14	1
14	1
14	1
16	1
16	1
16	1
16	1
16	1
16	1
16	1
16	1
16	1
16	1
16	1
18	1
18	1
18	1
3		1
3		1
3		1
3		1
3		1
3		1
3		0
3		0
3		0
3		0
3		0
3		0
4		1
4		1
4		1
4		1
4		1
4		1
4		1
4		1
4		1
4		1
4		1
4		1
4		1
4		1
4		1
4		1
4		1
4		1
4		1
4		1
4		1
4		1
4		1
4		1
4		1
4		1
4		1
4		1
4		1
4		1
4		1
4		1
4		1
4		1
4		1
4		1
4		1
4		1
4		1
4		1
4		0
5		1
5		1
5		1
5		1
5		1
5		1
5		1
5		1
5			0
5			0
5			0
5			0
6			1
8			1
9			1
9			1
9			1
9			1
10			1
10			1
10			1
10			1
10			1
10			1
10			1
10			1
10			1
10			1
10			1
10			1
10			1
12			1
12			1
12			1
12			1
12			1
12			1
12			1
12			1
12			1
14			1
14			1
14			1
14			1
14			1
14			1
14			1
14			1
14			1
14			1
14			1
14			1
14			1
14			1
14			1
14			1
14			1
14			1
14			1
14			1
14			1
14			1
14			1
14			1
14			1
14			1
14			1
14			1
14			1
14			1
14			1
14			1
14			1
14			1
14			1
14			1
16			1
16			1
16			1
16			1
16			1
16			1
16			1
18			1
4				1
4				1
4				1
4				1
4				1
4				1
4				1
4				1
4				1
4				1
4				1
4				1
4				1
4				1
4				1
4				1
4				1
4				1
4				1
4				1
4				1
4				1
4				1
4				1
4				0
4				0
4				0
5				1
5				1
5				1
5				1
5				1
5				1
5				1
5				1
5				1
5				1
5				1
5				1
5				1
5				1
5				1
5				1
5				1
5				1
5				1
5				1
5				1
5				1
5				1
5				1
5				1
5				1
5				0
6				1
6				1
6				1
6				1
6				1
6				1
6				1
6				1
5					0
5					0
5					0
6					1
8					1
8					1
9					1
9					1
9					1
9					0
9					0
10					1
10					1
10					1
10					1
10					1
10					1
10					1
10					1
10					1
10					1
10					1
10					1
10					1
10					1
10					1
10					0
10					0
10					0
10					0
12					1
12					1
12					1
12					1
12					1
12					1
12					1
14					1
14					1
14					1
14					1
14					1
14					1
14					1
14					1
14					1
14					1
14					1
14					1
14					1
14					1
14					1
14					1
14					1
14					1
14					1
14					1
14					1
14					1
14					1
14					1
14					1
14					1
14					1
14					1
14					1
14					1
14					1
14					1
14					1
14					1
16					1
16					1
16					1
16					1
16					1
16					1
16					1
16					1
16					1
16					1
16					1
16					1
16					1
18					1
4						1
4						1
4						1
4						1
4						1
4						1
4						1
4						1
4						1
4						1
4						1
4						1
4						1
4						1
4						1
4						1
4						0
5						1
5						1
5						1
5						1
5						1
5						1
5						1
5						1
5						1
5						1
5						1
5						1
5						1
5						1
5						1
5						1
5						1
5						1
5						1
5						1
5						1
5						1
5						1
5						1
5						1
5						1
5						1
5						1
5						1
5						1
5						1
5						1
5						1
5						1
5						1
5						1
5						1
5						1
6						1
6						1
6						1
6						1
6						1
6						1
6						0
5							0
5							0
5							0
5							0
5							0
5							0
5							0
5							0
7							1
7							1
7							1
8							1
8							1
8							1
8							1
8							1
8							1
8							1
8							1
9							1
9							1
9							1
9							1
9							1
9							1
9							1
9							0
10							1
10							1
10							1
10							1
10							1
10							1
10							1
10							1
10							1
10							1
10							1
10							1
10							1
10							1
10							1
10							1
10							1
10							1
12							1
12							1
12							1
12							1
12							1
12							1
12							1
12							1
12							1
14							1
14							1
14							1
14							1
14							1
14							1
14							1
14							1
14							1
14							1
14							1
14							1
14							1
14							1
14							1
14							1
14							1
14							1
14							1
14							1
14							1
14							1
14							1
14							1
16							1
16							1
16							1
16							1
16							1
3								1
3								0
4								1
4								1
4								1
4								1
4								1
4								1
4								1
4								1
4								1
4								1
4								1
4								1
4								0
4								0
4								0
4								0
4								0
4								0
5								1
5								1
5								1
5								1
5								1
5								1
5								1
5								1
5								1
5								1
5								1
5								1
5								1
5								1
5								1
5								1
5								1
5								1
5								1
5								1
5								0
6								1
6								1
6								1
6								1
6								1
6								1
6								1
6								1
6								1
6								1
6								1
6								1
6								1
6								1
6								1
6								1
6								1
7								1
7								1
9									1
9									1
9									1
9									1
9									1
9									1
9									1
10									1
10									1
10									1
10									1
10									1
10									1
10									1
10									1
10									1
10									1
10									1
10									1
10									1
12									1
12									1
12									1
12									1
12									1
12									1
12									1
12									1
14									1
14									1
14									1
14									1
14									1
14									1
14									1
14									1
14									1
14									1
14									1
14									1
14									1
14									1
14									1
14									1
14									1
14									1
14									1
14									1
14									1
14									1
14									1
14									1
14									1
14									1
14									1
14									1
14									1
14									1
14									1
14									1
14									1
14									1
14									1
16									1
16									1
16									1
16									1
16									1
16									1
16									1
16									1
16									1
16									1
18									1
20									1
4										1
4										1
4										1
4										1
4										1
4										1
4										1
4										1
4										1
4										1
4										1
4										1
4										1
4										1
4										1
4										1
4										1
4										1
4										1
5										1
5										1
5										1
5										1
5										1
5										1
5										1
5										1
5										1
5										1
5										1
5										1
5										1
5										1
5										1
5										1
5										1
5										1
5										1
5										1
5										1
5										1
5										1
5										1
5										1
5										1
5										1
5										1
5										1
5										1
5										1
5										1
5										1
5										1
5										1
5										0
6										1
6										1
6										1
6										1
6										1

## Sheet: Replicate 3
# of subject at risk
Days elapsed	EV -Fru	EV +Fru	pho-1 -Fru	pho-1 +Fru	let-767 -Fru	let-767 +Fru	Y71H10B.1 -Fru	Y71H10B.1 +Fru				Comparison of Survival Curves					EV -Fru	EV +Fru	pho-1 -Fru	pho-1 +Fru	let-767 -Fru	let-767 +Fru	Y71H10B.1 -Fru	Y71H10B.1 +Fru
0	67	60	64	60	62	60	63	61								Number of rows	618	618	618	618	618	618	618	618
3		60			62	60						Log-rank (Mantel-Cox) test (recommended)				# of blank lines	551	558	554	558	556	558	555	557
4	67	50	64	60	59	56	63	61				Chi square	632.5			# rows with impossible data	0	0	0	0	0	0	0	0
5		29		58		48		54				df	9			# censored subjects	1	3	6	4	10	8	4	8
6	66	9	58	12		7		14				P value	<0.0001			# deaths/events	66	57	58	56	52	52	59	53
7	63	1	57					7				P value summary	****
8	59		56	3	54		59	6				Are the survival curves sig different?	Yes			Median survival	13	4	13	5	13	5	13	5
9	52		55	2		1	58	2
11	48		53		50		57					Logrank test for trend (recommended)
13	43		38		46		53					Chi square	0.001403
15	8		4		10		16					df	1
17	3						1					P value	0.9701
19	1											P value summary	ns
												Sig. trend?	No
												Gehan-Breslow-Wilcoxon test
												Chi square	553.7
												df	9
												P value	<0.0001
												P value summary	****
												Are the survival curves sig different?	Yes
Statistics for one on one comparison
Comparison of Survival Curves			Comparison of Survival Curves				Comparison of Survival Curves				Comparison of Survival Curves				Comparison of Survival Curves				Comparison of Survival Curves				Comparison of Survival Curves				Comparison of Survival Curves
Log-rank (Mantel-Cox) test			Log-rank (Mantel-Cox) test				Log-rank (Mantel-Cox) test				Log-rank (Mantel-Cox) test				Log-rank (Mantel-Cox) test				Log-rank (Mantel-Cox) test				Log-rank (Mantel-Cox) test				Log-rank (Mantel-Cox) test
Chi square	0.06533		Chi square	18.37			Chi square	4.475			Chi square	8.884			Chi square	1.649			Chi square	8.309			Chi square	7.652			Chi square	23
df	1		df	1			df	1			df	1			df	1			df	1			df	1			df	1
P value	0.7983		P value	<0.0001			P value	0.0344			P value	0.0029			P value	0.1991			P value	0.0039			P value	0.0057			P value	<0.0001
P value summary	ns		P value summary	****			P value summary	*			P value summary	**			P value summary	ns			P value summary	**			P value summary	**			P value summary	****
Are the survival curves sig different?	No		Are the survival curves sig different?	Yes			Are the survival curves sig different?	Yes			Are the survival curves sig different?	Yes			Are the survival curves sig different?	No			Are the survival curves sig different?	Yes			Are the survival curves sig different?	Yes			Are the survival curves sig different?	Yes
Gehan-Breslow-Wilcoxon test			Gehan-Breslow-Wilcoxon test				Gehan-Breslow-Wilcoxon test				Gehan-Breslow-Wilcoxon test				Gehan-Breslow-Wilcoxon test				Gehan-Breslow-Wilcoxon test				Gehan-Breslow-Wilcoxon test				Gehan-Breslow-Wilcoxon test
Chi square	0.1149		Chi square	21.29			Chi square	7.651			Chi square	13.52			Chi square	2.98			Chi square	10.2			Chi square	12.15			Chi square	25.22
df	1		df	1			df	1			df	1			df	1			df	1			df	1			df	1
P value	0.7346		P value	<0.0001			P value	0.0057			P value	0.0002			P value	0.0843			P value	0.0014			P value	0.0005			P value	<0.0001
P value summary	ns		P value summary	****			P value summary	**			P value summary	***			P value summary	ns			P value summary	**			P value summary	***			P value summary	****
Are the survival curves sig different?	No		Are the survival curves sig different?	Yes			Are the survival curves sig different?	Yes			Are the survival curves sig different?	Yes			Are the survival curves sig different?	No			Are the survival curves sig different?	Yes			Are the survival curves sig different?	Yes			Are the survival curves sig different?	Yes
Median survival			Median survival				Median survival				Median survival				Median survival				Median survival				Median survival				Median survival
EV -Fru	13		EV +Fru	4			EV -Fru	13			EV +Fru	4			EV -Fru	13			EV +Fru	4			EV -Fru	13			EV +Fru	4
pho-1 -Fru	13		pho-1 +Fru	5			let-767 -Fru	13			let-767 +Fru	5			mup-4 -Fru	13			mup-4 +Fru	5			Y71H10B.1 -Fru	13			Y71H10B.1 +Fru	5
Ratio (and its reciprocal)	1	1	Ratio (and its reciprocal)	0.8	1.25		Ratio (and its reciprocal)	1	1		Ratio (and its reciprocal)	0.8	1.25		Ratio (and its reciprocal)	1	1		Ratio (and its reciprocal)	0.8	1.25		Ratio (and its reciprocal)	1	1		Ratio (and its reciprocal)	0.8	1.25
95% CI of ratio	0.7027 to 1.423	0.7027 to 1.423	95% CI of ratio	0.5533 to 1.157	0.8645 to 1.807		95% CI of ratio	0.6953 to 1.438	0.6953 to 1.438		95% CI of ratio	0.5494 to 1.165	0.8584 to 1.820		95% CI of ratio	0.7004 to 1.428	0.7004 to 1.428		95% CI of ratio	0.5370 to 1.192	0.8391 to 1.862		95% CI of ratio	0.7039 to 1.421	0.7039 to 1.421		95% CI of ratio	0.5504 to 1.163	0.8600 to 1.817
Hazard Ratio (Mantel-Haenszel)	A/C	C/A	Hazard Ratio (Mantel-Haenszel)	B/D	D/B		Hazard Ratio (Mantel-Haenszel)	A/E	E/A		Hazard Ratio (Mantel-Haenszel)	B/F	F/B		Hazard Ratio (Mantel-Haenszel)	A/G	G/A		Hazard Ratio (Mantel-Haenszel)	B/H	H/B		Hazard Ratio (Mantel-Haenszel)	A/I	I/A		Hazard Ratio (Mantel-Haenszel)	B/J	J/B
Ratio (and its reciprocal)	0.9306	1.075	Ratio (and its reciprocal)	3.494	0.2862		Ratio (and its reciprocal)	1.887	0.5299		Ratio (and its reciprocal)	2.434	0.4109		Ratio (and its reciprocal)	1.429	0.6996		Ratio (and its reciprocal)	2.269	0.4407		Ratio (and its reciprocal)	2.2	0.4546		Ratio (and its reciprocal)	3.974	0.2516
95% CI of ratio	0.5363 to 1.615	0.6192 to 1.865	95% CI of ratio	1.972 to 6.192	0.1615 to 0.5072		95% CI of ratio	1.048 to 3.399	0.2942 to 0.9544		95% CI of ratio	1.356 to 4.368	0.2289 to 0.7375		95% CI of ratio	0.8286 to 2.466	0.4055 to 1.207		95% CI of ratio	1.300 to 3.961	0.2525 to 0.7693		95% CI of ratio	1.258 to 3.846	0.2600 to 0.7947		95% CI of ratio	2.261 to 6.984	0.1432 to 0.4422
Hazard Ratio (logrank)	A/C	C/A	Hazard Ratio (logrank)	B/D	D/B		Hazard Ratio (logrank)	A/E	E/A		Hazard Ratio (logrank)	B/F	F/B		Hazard Ratio (logrank)	A/G	G/A		Hazard Ratio (logrank)	B/H	H/B		Hazard Ratio (logrank)	A/I	I/A		Hazard Ratio (logrank)	B/J	J/B
Ratio (and its reciprocal)	0.971	1.03	Ratio (and its reciprocal)	1.7	0.5882		Ratio (and its reciprocal)	1.271	0.7866		Ratio (and its reciprocal)	1.445	0.6919		Ratio (and its reciprocal)	1.164	0.8593		Ratio (and its reciprocal)	1.51	0.6622		Ratio (and its reciprocal)	1.365	0.7324		Ratio (and its reciprocal)	1.858	0.5382
95% CI of ratio	0.6821 to 1.382	0.7235 to 1.466	95% CI of ratio	1.161 to 2.488	0.4019 to 0.8610		95% CI of ratio	0.8862 to 1.824	0.5483 to 1.128		95% CI of ratio	0.9894 to 2.112	0.4736 to 1.011		95% CI of ratio	0.8161 to 1.660	0.6025 to 1.225		95% CI of ratio	1.018 to 2.241	0.4463 to 0.9825		95% CI of ratio	0.9598 to 1.942	0.5149 to 1.042		95% CI of ratio	1.261 to 2.738	0.3652 to 0.7932
Prism input
Days elapsed	EV -Fru	EV +Fru	pho-1 -Fru	pho-1 +Fru	let-767 -Fru	let-767 +Fru	mup-4 -Fru	mup-4 +Fru	Y71H10B.1 -Fru	Y71H10B.1 +Fru
4	0
6	1
6	1
6	1
7	1
7	1
7	1
7	1
8	1
8	1
8	1
8	1
8	1
8	1
8	1
9	1
9	1
9	1
9	1
11	1
11	1
11	1
11	1
11	1
13	1
13	1
13	1
13	1
13	1
13	1
13	1
13	1
13	1
13	1
13	1
13	1
13	1
13	1
13	1
13	1
13	1
13	1
13	1
13	1
13	1
13	1
13	1
13	1
13	1
13	1
13	1
13	1
13	1
13	1
13	1
13	1
13	1
13	1
13	1
15	1
15	1
15	1
15	1
15	1
17	1
17	1
19	1
3		1
3		1
3		1
3		1
3		1
3		1
3		1
3		1
3		1
3		1
4		1
4		1
4		1
4		1
4		1
4		1
4		1
4		1
4		1
4		1
4		1
4		1
4		1
4		1
4		1
4		1
4		1
4		1
4		1
4		1
4		1
5		1
5		1
5		1
5		1
5		1
5		1
5		1
5		1
5		1
5		1
5		1
5		1
5		1
5		1
5		1
5		1
5		1
5		0
5		0
5		0
6		1
6		1
6		1
6		1
6		1
6		1
6		1
6		1
7		1
4			0
4			0
4			0
4			0
4			0
4			0
6			1
7			1
8			1
9			1
9			1
11			1
11			1
11			1
11			1
11			1
11			1
11			1
11			1
11			1
11			1
11			1
11			1
11			1
11			1
11			1
13			1
13			1
13			1
13			1
13			1
13			1
13			1
13			1
13			1
13			1
13			1
13			1
13			1
13			1
13			1
13			1
13			1
13			1
13			1
13			1
13			1
13			1
13			1
13			1
13			1
13			1
13			1
13			1
13			1
13			1
13			1
13			1
13			1
13			1
15			1
15			1
15			1
15			1
4				0
4				0
5				1
5				1
5				1
5				1
5				1
5				1
5				1
5				1
5				1
5				1
5				1
5				1
5				1
5				1
5				1
5				1
5				1
5				1
5				1
5				1
5				1
5				1
5				1
5				1
5				1
5				1
5				1
5				1
5				1
5				1
5				1
5				1
5				1
5				1
5				1
5				1
5				1
5				1
5				1
5				1
5				1
5				1
5				1
5				1
5				1
6				1
6				1
6				1
6				1
6				1
6				1
6				1
6				1
5				0
6				0
8				1
9				1
9				1
3					0
3					0
3					0
4					0
4					0
4					0
4					0
4					0
8					1
8					1
8					1
8					0
11					1
11					1
11					1
11					0
13					1
13					1
13					1
13					1
13					1
13					1
13					1
13					1
13					1
13					1
13					1
13					1
13					1
13					1
13					1
13					1
13					1
13					1
13					1
13					1
13					1
13					1
13					1
13					1
13					1
13					1
13					1
13					1
13					1
13					1
13					1
13					1
13					1
13					1
13					1
13					1
15					1
15					1
15					1
15					1
15					1
15					1
15					1
15					1
15					1
15					1
3						0
3						0
3						0
3						0
4						1
4						1
4						1
4						1
4						0
4						0
4						0
4						0
5						1
5						1
5						1
5						1
5						1
5						1
5						1
5						1
5						1
5						1
5						1
5						1
5						1
5						1
5						1
5						1
5						1
5						1
5						1
5						1
5						1
5						1
5						1
5						1
5						1
5						1
5						1
5						1
5						1
5						1
5						1
5						1
5						1
5						1
5						1
5						1
5						1
5						1
5						1
5						1
5						1
6						1
6						1
6						1
6						1
6						1
6						1
9						1
4							0
4							0
4							0
6							1
6							1
7							1
7							1
7							1
7							1
8							0
9							1
9							0
11							1
11							1
11							1
11							1
11							1
11							1
13							1
13							1
13							1
13							1
13							1
13							1
13							1
13							1
13							1
13							1
13							1
13							1
13							1
13							1
13							1
13							1
13							1
13							1
13							1
13							1
13							1
13							1
13							1
13							1
13							1
13							1
13							1
13							1
13							1
13							1
13							1
15							1
15							1
15							1
15							1
15							1
15							1
15							1
15							1
15							1
15							1
15							1
15							1
3								0
3								0
3								0
3								0
3								0
3								0
4								1
4								1
4								1
4								1
4								1
4								1
4								1
4								1
4								1
4								1
4								1
4								1
4								0
4								0
4								0
4								0
4								0
4								0
4								0
4								0
4								0
4								0
4								0
4								0
5								1
5								1
5								1
5								1
5								1
5								1
5								1
5								1
5								1
5								1
5								1
5								1
5								1
5								1
5								1
5								1
5								1
5								1
5								1
5								1
5								1
5								1
6								1
6								1
6								1
7								1
7								1
7								1
7								1
7								1
4									0
4									0
4									0
4									0
8									1
9									1
11									1
11									1
11									1
11									1
13									1
13									1
13									1
13									1
13									1
13									1
13									1
13									1
13									1
13									1
13									1
13									1
13									1
13									1
13									1
13									1
13									1
13									1
13									1
13									1
13									1
13									1
13									1
13									1
13									1
13									1
13									1
13									1
13									1
13									1
13									1
13									1
13									1
13									1
13									1
13									1
13									1
15									1
15									1
15									1
15									1
15									1
15									1
15									1
15									1
15									1
15									1
15									1
15									1
15									1
15									1
15									1
17									1
4										0
4										0
4										0
4										0
4										0
4										0
4										0
5										1
5										1
5										1
5										1
5										1
5										1
5										1
5										1
5										1
5										1
5										1
5										1
5										1
5										1
5										1
5										1
5										1
5										1
5										1
5										1
5										1
5										1
5										1
5										1
5										1
5										1
5										1
5										1
5										1
5										1
5										1
5										1
5										1
5										1
5										1
5										1
5										1
5										1
5										1
5										1
6										1
6										1
6										1
6										1
6										1
6										1
6										1
7										0
8										1
8										1
8										1
8										1
9										1
9										1
